# Supplementary material for: Circular RNA CircEZH2 Suppresses Transmissible Gastroenteritis Coronavirus-induced Opening of Mitochondrial Permeability Transition Pore via Targeting MiR-22 in IPEC-J2
Source: Int J Biol Sci. 2019 Jul 25;15(10):2051–64. doi: 10.7150/ijbs.36532 (PMC6775298; doi:10.7150/ijbs.36532)
Supplement: Supplementary file 2 — Table S1. [file ijbsv15p2051s2.xlsx]

## Sheet: Sheet2
Table S1 Venn diagram showed the overlap number of mRNAs in four samples
M1-1	M1-2	T1-1	T1-2
ENSSSCT00000003086	ENSSSCT00000010428	ENSSSCT00000005105	ENSSSCT00000009587
ENSSSCT00000001262	ENSSSCT00000025586	ENSSSCT00000005262	ENSSSCT00000012468
ENSSSCT00000032721	ENSSSCT00000003086	ENSSSCT00000009178	ENSSSCT00000015341
ENSSSCT00000004225	ENSSSCT00000013579	ENSSSCT00000033265	ENSSSCT00000001262
ENSSSCT00000025611	ENSSSCT00000026307	ENSSSCT00000028192	ENSSSCT00000009959
ENSSSCT00000030291	ENSSSCT00000034180	ENSSSCT00000026663	ENSSSCT00000035098
ENSSSCT00000015489	ENSSSCT00000035530	ENSSSCT00000015174	ENSSSCT00000000551
ENSSSCT00000014715	ENSSSCT00000036178	ENSSSCT00000013166	ENSSSCT00000023792
ENSSSCT00000016744	ENSSSCT00000023792	ENSSSCT00000009311	ENSSSCT00000010463
ENSSSCT00000011250	ENSSSCT00000027489	ENSSSCT00000027239	ENSSSCT00000028519
ENSSSCT00000029618	ENSSSCT00000017064	ENSSSCT00000029387	ENSSSCT00000029631
ENSSSCT00000019057	ENSSSCT00000030202	ENSSSCT00000030173	ENSSSCT00000014642
ENSSSCT00000025170	ENSSSCT00000032647	ENSSSCT00000029094	ENSSSCT00000033032
ENSSSCT00000016979	ENSSSCT00000030921	ENSSSCT00000025791	ENSSSCT00000025170
ENSSSCT00000027489	ENSSSCT00000011250	ENSSSCT00000004853	ENSSSCT00000015924
ENSSSCT00000032263	ENSSSCT00000012077	ENSSSCT00000034031	ENSSSCT00000002242
ENSSSCT00000035639	ENSSSCT00000028057	ENSSSCT00000001923	ENSSSCT00000033170
ENSSSCT00000022905	ENSSSCT00000022455	ENSSSCT00000012789	ENSSSCT00000011665
ENSSSCT00000009169	ENSSSCT00000030173	ENSSSCT00000036228	ENSSSCT00000023088
ENSSSCT00000010387	ENSSSCT00000030313	ENSSSCT00000014236	ENSSSCT00000008849
ENSSSCT00000024808	ENSSSCT00000034793	ENSSSCT00000028199	ENSSSCT00000033528
ENSSSCT00000003418	ENSSSCT00000032655	ENSSSCT00000009813	ENSSSCT00000033923
ENSSSCT00000033076	ENSSSCT00000033939	ENSSSCT00000025896	ENSSSCT00000011250
ENSSSCT00000033973	ENSSSCT00000015023	ENSSSCT00000032344	ENSSSCT00000028192
ENSSSCT00000011757	ENSSSCT00000026655	ENSSSCT00000013594	ENSSSCT00000010669
ENSSSCT00000024476	ENSSSCT00000008099	ENSSSCT00000001932	ENSSSCT00000022973
ENSSSCT00000034128	ENSSSCT00000034068	ENSSSCT00000026401	ENSSSCT00000029873
ENSSSCT00000034124	ENSSSCT00000006650	ENSSSCT00000034886	ENSSSCT00000010419
ENSSSCT00000015670	ENSSSCT00000009813	ENSSSCT00000034246	ENSSSCT00000034865
ENSSSCT00000019328	ENSSSCT00000034092	ENSSSCT00000034847	ENSSSCT00000036291
ENSSSCT00000034809	ENSSSCT00000004824	ENSSSCT00000035666	ENSSSCT00000018875
ENSSSCT00000006173	ENSSSCT00000024110	ENSSSCT00000011212	ENSSSCT00000036558
ENSSSCT00000036590	ENSSSCT00000025487	ENSSSCT00000026087	ENSSSCT00000012376
ENSSSCT00000033505	ENSSSCT00000036583	ENSSSCT00000003998	ENSSSCT00000018443
ENSSSCT00000032743	ENSSSCT00000035070	ENSSSCT00000027462	ENSSSCT00000006237
ENSSSCT00000027238	ENSSSCT00000035809	ENSSSCT00000035965	ENSSSCT00000036171
ENSSSCT00000029576	ENSSSCT00000029621	ENSSSCT00000010290	ENSSSCT00000028800
ENSSSCT00000019364	ENSSSCT00000030359	ENSSSCT00000001348	ENSSSCT00000024197
ENSSSCT00000010759	ENSSSCT00000016310	ENSSSCT00000001357	ENSSSCT00000030202
ENSSSCT00000003994	ENSSSCT00000025317	ENSSSCT00000022938	ENSSSCT00000030743
ENSSSCT00000018443	ENSSSCT00000033815	ENSSSCT00000024272	ENSSSCT00000026655
ENSSSCT00000023785	ENSSSCT00000036409	ENSSSCT00000030910	ENSSSCT00000025452
ENSSSCT00000017352	ENSSSCT00000011718	ENSSSCT00000032051	ENSSSCT00000026426
ENSSSCT00000024215	ENSSSCT00000030841	ENSSSCT00000002585	ENSSSCT00000030106
ENSSSCT00000033008	ENSSSCT00000012109	ENSSSCT00000002586	ENSSSCT00000005361
ENSSSCT00000024564	ENSSSCT00000032598	ENSSSCT00000014141	ENSSSCT00000033285
ENSSSCT00000029314	ENSSSCT00000032955	ENSSSCT00000014153	ENSSSCT00000036138
ENSSSCT00000030480	ENSSSCT00000007137	ENSSSCT00000011757	ENSSSCT00000034474
ENSSSCT00000031739	ENSSSCT00000017735	ENSSSCT00000024476	ENSSSCT00000031056
ENSSSCT00000010565	ENSSSCT00000009014	ENSSSCT00000024572	ENSSSCT00000032604
ENSSSCT00000011344	ENSSSCT00000012102	ENSSSCT00000035462	ENSSSCT00000007624
ENSSSCT00000028167	ENSSSCT00000007932	ENSSSCT00000003396	ENSSSCT00000024141
ENSSSCT00000030192	ENSSSCT00000036187	ENSSSCT00000035878	ENSSSCT00000029352
ENSSSCT00000000042	ENSSSCT00000013724	ENSSSCT00000005926	ENSSSCT00000030480
ENSSSCT00000000142	ENSSSCT00000002911	ENSSSCT00000036589	ENSSSCT00000017380
ENSSSCT00000000245	ENSSSCT00000026714	ENSSSCT00000016275	ENSSSCT00000017041
ENSSSCT00000000484	ENSSSCT00000012026	ENSSSCT00000004664	ENSSSCT00000011045
ENSSSCT00000000653	ENSSSCT00000028800	ENSSSCT00000017345	ENSSSCT00000033359
ENSSSCT00000000654	ENSSSCT00000004278	ENSSSCT00000014893	ENSSSCT00000024854
ENSSSCT00000000728	ENSSSCT00000025451	ENSSSCT00000035810	ENSSSCT00000025057
ENSSSCT00000000925	ENSSSCT00000036032	ENSSSCT00000028065	ENSSSCT00000006783
ENSSSCT00000000933	ENSSSCT00000033920	ENSSSCT00000004182	ENSSSCT00000008319
ENSSSCT00000001016	ENSSSCT00000006783	ENSSSCT00000023175	ENSSSCT00000017670
ENSSSCT00000001025	ENSSSCT00000010565	ENSSSCT00000025170	ENSSSCT00000009149
ENSSSCT00000001068	ENSSSCT00000034432	ENSSSCT00000022748	ENSSSCT00000007342
ENSSSCT00000001112	ENSSSCT00000005986	ENSSSCT00000032851	ENSSSCT00000024560
ENSSSCT00000001713	ENSSSCT00000000263	ENSSSCT00000008288	ENSSSCT00000033737
ENSSSCT00000001967	ENSSSCT00000000320	ENSSSCT00000003280	ENSSSCT00000009879
ENSSSCT00000002016	ENSSSCT00000000413	ENSSSCT00000034876	ENSSSCT00000027462
ENSSSCT00000002114	ENSSSCT00000000449	ENSSSCT00000033431	ENSSSCT00000026087
ENSSSCT00000002143	ENSSSCT00000000522	ENSSSCT00000004278	ENSSSCT00000034052
ENSSSCT00000002164	ENSSSCT00000000530	ENSSSCT00000001764	ENSSSCT00000028435
ENSSSCT00000002326	ENSSSCT00000000754	ENSSSCT00000003489	ENSSSCT00000016455
ENSSSCT00000002502	ENSSSCT00000000757	ENSSSCT00000018055	ENSSSCT00000013216
ENSSSCT00000002696	ENSSSCT00000000823	ENSSSCT00000000165	ENSSSCT00000036032
ENSSSCT00000002709	ENSSSCT00000000961	ENSSSCT00000000255	ENSSSCT00000012555
ENSSSCT00000003130	ENSSSCT00000001163	ENSSSCT00000000447	ENSSSCT00000011909
ENSSSCT00000003139	ENSSSCT00000001739	ENSSSCT00000000450	ENSSSCT00000015577
ENSSSCT00000003283	ENSSSCT00000002246	ENSSSCT00000000616	ENSSSCT00000019260
ENSSSCT00000003482	ENSSSCT00000002605	ENSSSCT00000001185	ENSSSCT00000034269
ENSSSCT00000003492	ENSSSCT00000002789	ENSSSCT00000001199	ENSSSCT00000012809
ENSSSCT00000003596	ENSSSCT00000003076	ENSSSCT00000001302	ENSSSCT00000017869
ENSSSCT00000003617	ENSSSCT00000003117	ENSSSCT00000001343	ENSSSCT00000005689
ENSSSCT00000003698	ENSSSCT00000003121	ENSSSCT00000001423	ENSSSCT00000026690
ENSSSCT00000003766	ENSSSCT00000003996	ENSSSCT00000001690	ENSSSCT00000000112
ENSSSCT00000003916	ENSSSCT00000004137	ENSSSCT00000002088	ENSSSCT00000000703
ENSSSCT00000004125	ENSSSCT00000004164	ENSSSCT00000002123	ENSSSCT00000000743
ENSSSCT00000004191	ENSSSCT00000004411	ENSSSCT00000002253	ENSSSCT00000000765
ENSSSCT00000004218	ENSSSCT00000004733	ENSSSCT00000002765	ENSSSCT00000000964
ENSSSCT00000004270	ENSSSCT00000004893	ENSSSCT00000002863	ENSSSCT00000001072
ENSSSCT00000004482	ENSSSCT00000005009	ENSSSCT00000002881	ENSSSCT00000001108
ENSSSCT00000004846	ENSSSCT00000005024	ENSSSCT00000003044	ENSSSCT00000001609
ENSSSCT00000004858	ENSSSCT00000005224	ENSSSCT00000003080	ENSSSCT00000001990
ENSSSCT00000004880	ENSSSCT00000005430	ENSSSCT00000003129	ENSSSCT00000002020
ENSSSCT00000004890	ENSSSCT00000005709	ENSSSCT00000003185	ENSSSCT00000002037
ENSSSCT00000004899	ENSSSCT00000005845	ENSSSCT00000003434	ENSSSCT00000002129
ENSSSCT00000005145	ENSSSCT00000006794	ENSSSCT00000003726	ENSSSCT00000002214
ENSSSCT00000005159	ENSSSCT00000006982	ENSSSCT00000003824	ENSSSCT00000002739
ENSSSCT00000005184	ENSSSCT00000007034	ENSSSCT00000003852	ENSSSCT00000002785
ENSSSCT00000005307	ENSSSCT00000007126	ENSSSCT00000003869	ENSSSCT00000003081
ENSSSCT00000005489	ENSSSCT00000007756	ENSSSCT00000003959	ENSSSCT00000003167
ENSSSCT00000005539	ENSSSCT00000007870	ENSSSCT00000004251	ENSSSCT00000003577
ENSSSCT00000005937	ENSSSCT00000008002	ENSSSCT00000004308	ENSSSCT00000003759
ENSSSCT00000006245	ENSSSCT00000008322	ENSSSCT00000004658	ENSSSCT00000004204
ENSSSCT00000006293	ENSSSCT00000008467	ENSSSCT00000004774	ENSSSCT00000004447
ENSSSCT00000006303	ENSSSCT00000008525	ENSSSCT00000005151	ENSSSCT00000004563
ENSSSCT00000006569	ENSSSCT00000008857	ENSSSCT00000005228	ENSSSCT00000004630
ENSSSCT00000006827	ENSSSCT00000008956	ENSSSCT00000005278	ENSSSCT00000005302
ENSSSCT00000007216	ENSSSCT00000009503	ENSSSCT00000005337	ENSSSCT00000005541
ENSSSCT00000007285	ENSSSCT00000009905	ENSSSCT00000005401	ENSSSCT00000005861
ENSSSCT00000007361	ENSSSCT00000009923	ENSSSCT00000005776	ENSSSCT00000005884
ENSSSCT00000007420	ENSSSCT00000010004	ENSSSCT00000005801	ENSSSCT00000005955
ENSSSCT00000007473	ENSSSCT00000010770	ENSSSCT00000006072	ENSSSCT00000005957
ENSSSCT00000007821	ENSSSCT00000010821	ENSSSCT00000006115	ENSSSCT00000006187
ENSSSCT00000007920	ENSSSCT00000010889	ENSSSCT00000006426	ENSSSCT00000006357
ENSSSCT00000008453	ENSSSCT00000010972	ENSSSCT00000006575	ENSSSCT00000007045
ENSSSCT00000008541	ENSSSCT00000010980	ENSSSCT00000006580	ENSSSCT00000007271
ENSSSCT00000008547	ENSSSCT00000011243	ENSSSCT00000006881	ENSSSCT00000007418
ENSSSCT00000008548	ENSSSCT00000011432	ENSSSCT00000007012	ENSSSCT00000007667
ENSSSCT00000008736	ENSSSCT00000011667	ENSSSCT00000007180	ENSSSCT00000008050
ENSSSCT00000009098	ENSSSCT00000011958	ENSSSCT00000008036	ENSSSCT00000008153
ENSSSCT00000009118	ENSSSCT00000011997	ENSSSCT00000008253	ENSSSCT00000008175
ENSSSCT00000009348	ENSSSCT00000012001	ENSSSCT00000008270	ENSSSCT00000008472
ENSSSCT00000009501	ENSSSCT00000012229	ENSSSCT00000008340	ENSSSCT00000008597
ENSSSCT00000009644	ENSSSCT00000012475	ENSSSCT00000008612	ENSSSCT00000009134
ENSSSCT00000009671	ENSSSCT00000012494	ENSSSCT00000008627	ENSSSCT00000009193
ENSSSCT00000009741	ENSSSCT00000012579	ENSSSCT00000008687	ENSSSCT00000009342
ENSSSCT00000009754	ENSSSCT00000012834	ENSSSCT00000009073	ENSSSCT00000009485
ENSSSCT00000009802	ENSSSCT00000012973	ENSSSCT00000009103	ENSSSCT00000009582
ENSSSCT00000010099	ENSSSCT00000013085	ENSSSCT00000009470	ENSSSCT00000009992
ENSSSCT00000010247	ENSSSCT00000013343	ENSSSCT00000009952	ENSSSCT00000010249
ENSSSCT00000010376	ENSSSCT00000013575	ENSSSCT00000010075	ENSSSCT00000010619
ENSSSCT00000010405	ENSSSCT00000013660	ENSSSCT00000010693	ENSSSCT00000010636
ENSSSCT00000010438	ENSSSCT00000013818	ENSSSCT00000010833	ENSSSCT00000010803
ENSSSCT00000010570	ENSSSCT00000013972	ENSSSCT00000011493	ENSSSCT00000011156
ENSSSCT00000010592	ENSSSCT00000014313	ENSSSCT00000011559	ENSSSCT00000011318
ENSSSCT00000010677	ENSSSCT00000014581	ENSSSCT00000012003	ENSSSCT00000011329
ENSSSCT00000010684	ENSSSCT00000014678	ENSSSCT00000012044	ENSSSCT00000011625
ENSSSCT00000010911	ENSSSCT00000014721	ENSSSCT00000012244	ENSSSCT00000011975
ENSSSCT00000011103	ENSSSCT00000014774	ENSSSCT00000012393	ENSSSCT00000012196
ENSSSCT00000011322	ENSSSCT00000015017	ENSSSCT00000012534	ENSSSCT00000012356
ENSSSCT00000011468	ENSSSCT00000015693	ENSSSCT00000013034	ENSSSCT00000012416
ENSSSCT00000011739	ENSSSCT00000015737	ENSSSCT00000013070	ENSSSCT00000012600
ENSSSCT00000011979	ENSSSCT00000015940	ENSSSCT00000013139	ENSSSCT00000012959
ENSSSCT00000011989	ENSSSCT00000016348	ENSSSCT00000013376	ENSSSCT00000013638
ENSSSCT00000012078	ENSSSCT00000016569	ENSSSCT00000013496	ENSSSCT00000014869
ENSSSCT00000012199	ENSSSCT00000016783	ENSSSCT00000013587	ENSSSCT00000015014
ENSSSCT00000012421	ENSSSCT00000017158	ENSSSCT00000013679	ENSSSCT00000015088
ENSSSCT00000012532	ENSSSCT00000017273	ENSSSCT00000013710	ENSSSCT00000015091
ENSSSCT00000012816	ENSSSCT00000017526	ENSSSCT00000014316	ENSSSCT00000015261
ENSSSCT00000012833	ENSSSCT00000017632	ENSSSCT00000014389	ENSSSCT00000015454
ENSSSCT00000012908	ENSSSCT00000018309	ENSSSCT00000014507	ENSSSCT00000015492
ENSSSCT00000013031	ENSSSCT00000018350	ENSSSCT00000014565	ENSSSCT00000015930
ENSSSCT00000013049	ENSSSCT00000018372	ENSSSCT00000014664	ENSSSCT00000016107
ENSSSCT00000013089	ENSSSCT00000018518	ENSSSCT00000014759	ENSSSCT00000016259
ENSSSCT00000013185	ENSSSCT00000018549	ENSSSCT00000014800	ENSSSCT00000016447
ENSSSCT00000013254	ENSSSCT00000018559	ENSSSCT00000014875	ENSSSCT00000016491
ENSSSCT00000013716	ENSSSCT00000018753	ENSSSCT00000015280	ENSSSCT00000016706
ENSSSCT00000014254	ENSSSCT00000018760	ENSSSCT00000015442	ENSSSCT00000016715
ENSSSCT00000014306	ENSSSCT00000018955	ENSSSCT00000015688	ENSSSCT00000017401
ENSSSCT00000014666	ENSSSCT00000019102	ENSSSCT00000015707	ENSSSCT00000017781
ENSSSCT00000014705	ENSSSCT00000019438	ENSSSCT00000016018	ENSSSCT00000018433
ENSSSCT00000014714	ENSSSCT00000019450	ENSSSCT00000016020	ENSSSCT00000018482
ENSSSCT00000014726	ENSSSCT00000022266	ENSSSCT00000016079	ENSSSCT00000018520
ENSSSCT00000014778	ENSSSCT00000022483	ENSSSCT00000016149	ENSSSCT00000019047
ENSSSCT00000014803	ENSSSCT00000022975	ENSSSCT00000016479	ENSSSCT00000019261
ENSSSCT00000014836	ENSSSCT00000022976	ENSSSCT00000016668	ENSSSCT00000019369
ENSSSCT00000015054	ENSSSCT00000022994	ENSSSCT00000016727	ENSSSCT00000019579
ENSSSCT00000015144	ENSSSCT00000023032	ENSSSCT00000016846	ENSSSCT00000022430
ENSSSCT00000015342	ENSSSCT00000023097	ENSSSCT00000017004	ENSSSCT00000022590
ENSSSCT00000015354	ENSSSCT00000023104	ENSSSCT00000017111	ENSSSCT00000022798
ENSSSCT00000015393	ENSSSCT00000023501	ENSSSCT00000017275	ENSSSCT00000023219
ENSSSCT00000015399	ENSSSCT00000023553	ENSSSCT00000017318	ENSSSCT00000023417
ENSSSCT00000015473	ENSSSCT00000023594	ENSSSCT00000017620	ENSSSCT00000023681
ENSSSCT00000015911	ENSSSCT00000023617	ENSSSCT00000017682	ENSSSCT00000023957
ENSSSCT00000015977	ENSSSCT00000023680	ENSSSCT00000017892	ENSSSCT00000024100
ENSSSCT00000016204	ENSSSCT00000023967	ENSSSCT00000018269	ENSSSCT00000024210
ENSSSCT00000016278	ENSSSCT00000024270	ENSSSCT00000018749	ENSSSCT00000024622
ENSSSCT00000016501	ENSSSCT00000024286	ENSSSCT00000018922	ENSSSCT00000024750
ENSSSCT00000016733	ENSSSCT00000024523	ENSSSCT00000019025	ENSSSCT00000024782
ENSSSCT00000016877	ENSSSCT00000024547	ENSSSCT00000019444	ENSSSCT00000025294
ENSSSCT00000016894	ENSSSCT00000024548	ENSSSCT00000019562	ENSSSCT00000025581
ENSSSCT00000016989	ENSSSCT00000025298	ENSSSCT00000019637	ENSSSCT00000025634
ENSSSCT00000017054	ENSSSCT00000025723	ENSSSCT00000022393	ENSSSCT00000025717
ENSSSCT00000017088	ENSSSCT00000025810	ENSSSCT00000022906	ENSSSCT00000025751
ENSSSCT00000017249	ENSSSCT00000025881	ENSSSCT00000023031	ENSSSCT00000025942
ENSSSCT00000017255	ENSSSCT00000025907	ENSSSCT00000023176	ENSSSCT00000025979
ENSSSCT00000017334	ENSSSCT00000026042	ENSSSCT00000023264	ENSSSCT00000026191
ENSSSCT00000017457	ENSSSCT00000026109	ENSSSCT00000023393	ENSSSCT00000027940
ENSSSCT00000017601	ENSSSCT00000026482	ENSSSCT00000023431	ENSSSCT00000028090
ENSSSCT00000017703	ENSSSCT00000026562	ENSSSCT00000023619	ENSSSCT00000028338
ENSSSCT00000018027	ENSSSCT00000026589	ENSSSCT00000023760	ENSSSCT00000028557
ENSSSCT00000018190	ENSSSCT00000026745	ENSSSCT00000023818	ENSSSCT00000028979
ENSSSCT00000018224	ENSSSCT00000026846	ENSSSCT00000025069	ENSSSCT00000029227
ENSSSCT00000018435	ENSSSCT00000026902	ENSSSCT00000025138	ENSSSCT00000029319
ENSSSCT00000018548	ENSSSCT00000027109	ENSSSCT00000025193	ENSSSCT00000029662
ENSSSCT00000018718	ENSSSCT00000027223	ENSSSCT00000025276	ENSSSCT00000029836
ENSSSCT00000018804	ENSSSCT00000027420	ENSSSCT00000025370	ENSSSCT00000030037
ENSSSCT00000018968	ENSSSCT00000027746	ENSSSCT00000025684	ENSSSCT00000030154
ENSSSCT00000019138	ENSSSCT00000027935	ENSSSCT00000025981	ENSSSCT00000030325
ENSSSCT00000019225	ENSSSCT00000028656	ENSSSCT00000025991	ENSSSCT00000030392
ENSSSCT00000019290	ENSSSCT00000028862	ENSSSCT00000026041	ENSSSCT00000030872
ENSSSCT00000019297	ENSSSCT00000029139	ENSSSCT00000026292	ENSSSCT00000030951
ENSSSCT00000019437	ENSSSCT00000029179	ENSSSCT00000026882	ENSSSCT00000031202
ENSSSCT00000019643	ENSSSCT00000029225	ENSSSCT00000027207	ENSSSCT00000031711
ENSSSCT00000019651	ENSSSCT00000029277	ENSSSCT00000027689	ENSSSCT00000031719
ENSSSCT00000022328	ENSSSCT00000029348	ENSSSCT00000027767	ENSSSCT00000032069
ENSSSCT00000022434	ENSSSCT00000029369	ENSSSCT00000027809	ENSSSCT00000032167
ENSSSCT00000022508	ENSSSCT00000029429	ENSSSCT00000027884	ENSSSCT00000032577
ENSSSCT00000023221	ENSSSCT00000029633	ENSSSCT00000027892	ENSSSCT00000032646
ENSSSCT00000023925	ENSSSCT00000029711	ENSSSCT00000027933	ENSSSCT00000032991
ENSSSCT00000024639	ENSSSCT00000029713	ENSSSCT00000027996	ENSSSCT00000033080
ENSSSCT00000024788	ENSSSCT00000029844	ENSSSCT00000028002	ENSSSCT00000033185
ENSSSCT00000025185	ENSSSCT00000030353	ENSSSCT00000028403	ENSSSCT00000033256
ENSSSCT00000025385	ENSSSCT00000030423	ENSSSCT00000028424	ENSSSCT00000033419
ENSSSCT00000025556	ENSSSCT00000030552	ENSSSCT00000028554	ENSSSCT00000033523
ENSSSCT00000025671	ENSSSCT00000030676	ENSSSCT00000028566	ENSSSCT00000033592
ENSSSCT00000026008	ENSSSCT00000030796	ENSSSCT00000028604	ENSSSCT00000033837
ENSSSCT00000026111	ENSSSCT00000030926	ENSSSCT00000028690	ENSSSCT00000034206
ENSSSCT00000026407	ENSSSCT00000031009	ENSSSCT00000028977	ENSSSCT00000034923
ENSSSCT00000026437	ENSSSCT00000031109	ENSSSCT00000029034	ENSSSCT00000034938
ENSSSCT00000026445	ENSSSCT00000031213	ENSSSCT00000029163	ENSSSCT00000034943
ENSSSCT00000026511	ENSSSCT00000031341	ENSSSCT00000029191	ENSSSCT00000035396
ENSSSCT00000026591	ENSSSCT00000031453	ENSSSCT00000029525	ENSSSCT00000035528
ENSSSCT00000026632	ENSSSCT00000031609	ENSSSCT00000029658	ENSSSCT00000036254
ENSSSCT00000026786	ENSSSCT00000031815	ENSSSCT00000029763	ENSSSCT00000036310
ENSSSCT00000026811	ENSSSCT00000031895	ENSSSCT00000029776	ENSSSCT00000036363
ENSSSCT00000026862	ENSSSCT00000032134	ENSSSCT00000030042	ENSSSCT00000036530
ENSSSCT00000026934	ENSSSCT00000032298	ENSSSCT00000030201	ENSSSCT00000036546
ENSSSCT00000027524	ENSSSCT00000032451	ENSSSCT00000030211	ENSSSCT00000036584
ENSSSCT00000027583	ENSSSCT00000033001	ENSSSCT00000031018	ENSSSCT00000036595
ENSSSCT00000028094	ENSSSCT00000033139	ENSSSCT00000031304	ENSSSCT00000000142
ENSSSCT00000028217	ENSSSCT00000033333	ENSSSCT00000031428	ENSSSCT00000007285
ENSSSCT00000028247	ENSSSCT00000033380	ENSSSCT00000031518	ENSSSCT00000007473
ENSSSCT00000028863	ENSSSCT00000033403	ENSSSCT00000031682	ENSSSCT00000009802
ENSSSCT00000029140	ENSSSCT00000033640	ENSSSCT00000031826	ENSSSCT00000015473
ENSSSCT00000029294	ENSSSCT00000033859	ENSSSCT00000032039	ENSSSCT00000017334
ENSSSCT00000029476	ENSSSCT00000034175	ENSSSCT00000032043	ENSSSCT00000018224
ENSSSCT00000029538	ENSSSCT00000034220	ENSSSCT00000032248	ENSSSCT00000027524
ENSSSCT00000029649	ENSSSCT00000034249	ENSSSCT00000032542	ENSSSCT00000034210
ENSSSCT00000030399	ENSSSCT00000034477	ENSSSCT00000032724	ENSSSCT00000019526
ENSSSCT00000030573	ENSSSCT00000034776	ENSSSCT00000033119	ENSSSCT00000022945
ENSSSCT00000031058	ENSSSCT00000034853	ENSSSCT00000033254	ENSSSCT00000016875
ENSSSCT00000031256	ENSSSCT00000035050	ENSSSCT00000033261	ENSSSCT00000023724
ENSSSCT00000031303	ENSSSCT00000035332	ENSSSCT00000033303	ENSSSCT00000008110
ENSSSCT00000031311	ENSSSCT00000035340	ENSSSCT00000033350	ENSSSCT00000016452
ENSSSCT00000031391	ENSSSCT00000035370	ENSSSCT00000033432	ENSSSCT00000002069
ENSSSCT00000031405	ENSSSCT00000035472	ENSSSCT00000033453	ENSSSCT00000010645
ENSSSCT00000031612	ENSSSCT00000035477	ENSSSCT00000033530	ENSSSCT00000000413
ENSSSCT00000031633	ENSSSCT00000035566	ENSSSCT00000033580	ENSSSCT00000008857
ENSSSCT00000031782	ENSSSCT00000035669	ENSSSCT00000033833	ENSSSCT00000012834
ENSSSCT00000031871	ENSSSCT00000035803	ENSSSCT00000033980	ENSSSCT00000014721
ENSSSCT00000032387	ENSSSCT00000036210	ENSSSCT00000034144	ENSSSCT00000014774
ENSSSCT00000032503	ENSSSCT00000003283	ENSSSCT00000034186	ENSSSCT00000022994
ENSSSCT00000032738	ENSSSCT00000004218	ENSSSCT00000034226	ENSSSCT00000023680
ENSSSCT00000032850	ENSSSCT00000004846	ENSSSCT00000034844	ENSSSCT00000023967
ENSSSCT00000033014	ENSSSCT00000005937	ENSSSCT00000035017	ENSSSCT00000006163
ENSSSCT00000033186	ENSSSCT00000010247	ENSSSCT00000035080	ENSSSCT00000005397
ENSSSCT00000033258	ENSSSCT00000010438	ENSSSCT00000035278	ENSSSCT00000005448
ENSSSCT00000033739	ENSSSCT00000012833	ENSSSCT00000035410	ENSSSCT00000014684
ENSSSCT00000033917	ENSSSCT00000013031	ENSSSCT00000035688	ENSSSCT00000023130
ENSSSCT00000033964	ENSSSCT00000014803	ENSSSCT00000035855	ENSSSCT00000003569
ENSSSCT00000034011	ENSSSCT00000015144	ENSSSCT00000036335	ENSSSCT00000004786
ENSSSCT00000034210	ENSSSCT00000015911	ENSSSCT00000001025	ENSSSCT00000008780
ENSSSCT00000034300	ENSSSCT00000016278	ENSSSCT00000002016	ENSSSCT00000009142
ENSSSCT00000034351	ENSSSCT00000016877	ENSSSCT00000002326	ENSSSCT00000012675
ENSSSCT00000034421	ENSSSCT00000016989	ENSSSCT00000003492	ENSSSCT00000007821
ENSSSCT00000034458	ENSSSCT00000017088	ENSSSCT00000005489	ENSSSCT00000034458
ENSSSCT00000034479	ENSSSCT00000018027	ENSSSCT00000007216	ENSSSCT00000024346
ENSSSCT00000034503	ENSSSCT00000018804	ENSSSCT00000008548	ENSSSCT00000031932
ENSSSCT00000034758	ENSSSCT00000022434	ENSSSCT00000009501	ENSSSCT00000005051
ENSSSCT00000034794	ENSSSCT00000022508	ENSSSCT00000009754	ENSSSCT00000029696
ENSSSCT00000034941	ENSSSCT00000025385	ENSSSCT00000014666	ENSSSCT00000026407
ENSSSCT00000035049	ENSSSCT00000026591	ENSSSCT00000014726	ENSSSCT00000017784
ENSSSCT00000035136	ENSSSCT00000026862	ENSSSCT00000032850	ENSSSCT00000017987
ENSSSCT00000035380	ENSSSCT00000028094	ENSSSCT00000000629	ENSSSCT00000023401
ENSSSCT00000035502	ENSSSCT00000028247	ENSSSCT00000005661	ENSSSCT00000026377
ENSSSCT00000035722	ENSSSCT00000028863	ENSSSCT00000006759	ENSSSCT00000029064
ENSSSCT00000036076	ENSSSCT00000031612	ENSSSCT00000009279	ENSSSCT00000002502
ENSSSCT00000036423	ENSSSCT00000036076	ENSSSCT00000023339	ENSSSCT00000015342
ENSSSCT00000036491	ENSSSCT00000017351	ENSSSCT00000032175	ENSSSCT00000017457
ENSSSCT00000036534	ENSSSCT00000001119	ENSSSCT00000009926	ENSSSCT00000007487
ENSSSCT00000003227	ENSSSCT00000001696	ENSSSCT00000010354	ENSSSCT00000008541
ENSSSCT00000029019	ENSSSCT00000002481	ENSSSCT00000015781	ENSSSCT00000028339
ENSSSCT00000030558	ENSSSCT00000005934	ENSSSCT00000002528	ENSSSCT00000034941
ENSSSCT00000032854	ENSSSCT00000006163	ENSSSCT00000010843	ENSSSCT00000003982
ENSSSCT00000032993	ENSSSCT00000008781	ENSSSCT00000032784	ENSSSCT00000008981
ENSSSCT00000034387	ENSSSCT00000009378	ENSSSCT00000036201	ENSSSCT00000032514
ENSSSCT00000017865	ENSSSCT00000011736	ENSSSCT00000015654	ENSSSCT00000006569
ENSSSCT00000001764	ENSSSCT00000012400	ENSSSCT00000011536	ENSSSCT00000012078
ENSSSCT00000022950	ENSSSCT00000012537	ENSSSCT00000014743	ENSSSCT00000016894
ENSSSCT00000033194	ENSSSCT00000014500	ENSSSCT00000017474	ENSSSCT00000003013
ENSSSCT00000034222	ENSSSCT00000014612	ENSSSCT00000000849	ENSSSCT00000034460
ENSSSCT00000024767	ENSSSCT00000019051	ENSSSCT00000005096	ENSSSCT00000018141
ENSSSCT00000036330	ENSSSCT00000022495	ENSSSCT00000036648	ENSSSCT00000014115
ENSSSCT00000010415	ENSSSCT00000023919	ENSSSCT00000035418	ENSSSCT00000035991
ENSSSCT00000018885	ENSSSCT00000025899	ENSSSCT00000023828	ENSSSCT00000011789
ENSSSCT00000024384	ENSSSCT00000026267	ENSSSCT00000017459	ENSSSCT00000003472
ENSSSCT00000034411	ENSSSCT00000031017	ENSSSCT00000017563	ENSSSCT00000008640
ENSSSCT00000036660	ENSSSCT00000036130	ENSSSCT00000003872	ENSSSCT00000006360
ENSSSCT00000024529	ENSSSCT00000024490	ENSSSCT00000000522	ENSSSCT00000030816
ENSSSCT00000033802	ENSSSCT00000004397	ENSSSCT00000000530	ENSSSCT00000012876
ENSSSCT00000035658	ENSSSCT00000005156	ENSSSCT00000001739	ENSSSCT00000009470
ENSSSCT00000012485	ENSSSCT00000005397	ENSSSCT00000007126	ENSSSCT00000018922
ENSSSCT00000012893	ENSSSCT00000005448	ENSSSCT00000010770	ENSSSCT00000025276
ENSSSCT00000019525	ENSSSCT00000005691	ENSSSCT00000019438	ENSSSCT00000029525
ENSSSCT00000003396	ENSSSCT00000014112	ENSSSCT00000019450	ENSSSCT00000029763
ENSSSCT00000017351	ENSSSCT00000014334	ENSSSCT00000023501	ENSSSCT00000030211
ENSSSCT00000027660	ENSSSCT00000018186	ENSSSCT00000026562	ENSSSCT00000033980
ENSSSCT00000028278	ENSSSCT00000022875	ENSSSCT00000026846	ENSSSCT00000034144
ENSSSCT00000033982	ENSSSCT00000023569	ENSSSCT00000029179	ENSSSCT00000029179
ENSSSCT00000017270	ENSSSCT00000031322	ENSSSCT00000029633	ENSSSCT00000012833
ENSSSCT00000019457	ENSSSCT00000035115	ENSSSCT00000031109	ENSSSCT00000036076
ENSSSCT00000016718	ENSSSCT00000002224	ENSSSCT00000035477	ENSSSCT00000013122
ENSSSCT00000000566	ENSSSCT00000000141	ENSSSCT00000005937	ENSSSCT00000018021
ENSSSCT00000001367	ENSSSCT00000002007	ENSSSCT00000012833	ENSSSCT00000025019
ENSSSCT00000036090	ENSSSCT00000003358	ENSSSCT00000015911	ENSSSCT00000034992
ENSSSCT00000035157	ENSSSCT00000005189	ENSSSCT00000026862	ENSSSCT00000007089
ENSSSCT00000033108	ENSSSCT00000008741	ENSSSCT00000036076	ENSSSCT00000031563
ENSSSCT00000000811	ENSSSCT00000011784	ENSSSCT00000031017	ENSSSCT00000022628
ENSSSCT00000033431	ENSSSCT00000013323	ENSSSCT00000013323	ENSSSCT00000007292
ENSSSCT00000006026	ENSSSCT00000018600	ENSSSCT00000018600	ENSSSCT00000023834
ENSSSCT00000024739	ENSSSCT00000008133	ENSSSCT00000008133	ENSSSCT00000025758
ENSSSCT00000033651	ENSSSCT00000009828	ENSSSCT00000013122	ENSSSCT00000012981
ENSSSCT00000033928	ENSSSCT00000014684	ENSSSCT00000006481	ENSSSCT00000013170
ENSSSCT00000032860	ENSSSCT00000015325	ENSSSCT00000029151	ENSSSCT00000006121
ENSSSCT00000036413	ENSSSCT00000015968	ENSSSCT00000019484	ENSSSCT00000032713
ENSSSCT00000005986	ENSSSCT00000027742	ENSSSCT00000023657	ENSSSCT00000033099
ENSSSCT00000033449	ENSSSCT00000031250	ENSSSCT00000032733	ENSSSCT00000007016
ENSSSCT00000035028	ENSSSCT00000006585	ENSSSCT00000017853	ENSSSCT00000007706
ENSSSCT00000032458	ENSSSCT00000008208	ENSSSCT00000011977	ENSSSCT00000023662
ENSSSCT00000033702	ENSSSCT00000009313	ENSSSCT00000005863	ENSSSCT00000001762
ENSSSCT00000009352	ENSSSCT00000010872	ENSSSCT00000017484	ENSSSCT00000003260
ENSSSCT00000033826	ENSSSCT00000017858	ENSSSCT00000018021	ENSSSCT00000027651
ENSSSCT00000034820	ENSSSCT00000003593	ENSSSCT00000024744	ENSSSCT00000031945
ENSSSCT00000030921	ENSSSCT00000003641	ENSSSCT00000025019	ENSSSCT00000010539
ENSSSCT00000035107	ENSSSCT00000009326	ENSSSCT00000025398	ENSSSCT00000026509
ENSSSCT00000035236	ENSSSCT00000027220	ENSSSCT00000027294	ENSSSCT00000036452
ENSSSCT00000033430	ENSSSCT00000003431	ENSSSCT00000027702	ENSSSCT00000000098
ENSSSCT00000035921	ENSSSCT00000032609	ENSSSCT00000030443	ENSSSCT00000002816
ENSSSCT00000027570	ENSSSCT00000034968	ENSSSCT00000012421	ENSSSCT00000008042
ENSSSCT00000025079	ENSSSCT00000000977	ENSSSCT00000019297	ENSSSCT00000025180
ENSSSCT00000026313	ENSSSCT00000008067	ENSSSCT00000007219	ENSSSCT00000028900
ENSSSCT00000016982	ENSSSCT00000012996	ENSSSCT00000034992	ENSSSCT00000003130
ENSSSCT00000034644	ENSSSCT00000022429	ENSSSCT00000014702	ENSSSCT00000018435
ENSSSCT00000023220	ENSSSCT00000003258	ENSSSCT00000027686	ENSSSCT00000034794
ENSSSCT00000035616	ENSSSCT00000013122	ENSSSCT00000002205	ENSSSCT00000024017
ENSSSCT00000009911	ENSSSCT00000014001	ENSSSCT00000007970	ENSSSCT00000024916
ENSSSCT00000035515	ENSSSCT00000018898	ENSSSCT00000007089	ENSSSCT00000015586
ENSSSCT00000012814	ENSSSCT00000033106	ENSSSCT00000004885	ENSSSCT00000032782
ENSSSCT00000024128	ENSSSCT00000003260	ENSSSCT00000000143	ENSSSCT00000029169
ENSSSCT00000032961	ENSSSCT00000029568	ENSSSCT00000034496	ENSSSCT00000013797
ENSSSCT00000035444	ENSSSCT00000033290	ENSSSCT00000006989	ENSSSCT00000029880
ENSSSCT00000003542	ENSSSCT00000036457	ENSSSCT00000015932	ENSSSCT00000025179
ENSSSCT00000011718	ENSSSCT00000013162	ENSSSCT00000013415	ENSSSCT00000014255
ENSSSCT00000010780	ENSSSCT00000006481	ENSSSCT00000018085	ENSSSCT00000013570
ENSSSCT00000018076	ENSSSCT00000029151	ENSSSCT00000031563	ENSSSCT00000015607
ENSSSCT00000033663	ENSSSCT00000006142	ENSSSCT00000028167	ENSSSCT00000017448
ENSSSCT00000023935	ENSSSCT00000008965	ENSSSCT00000009348	ENSSSCT00000019288
ENSSSCT00000025963	ENSSSCT00000019484	ENSSSCT00000029294	ENSSSCT00000026378
ENSSSCT00000016150	ENSSSCT00000028517	ENSSSCT00000017195	ENSSSCT00000002632
ENSSSCT00000015577	ENSSSCT00000015471	ENSSSCT00000027240	ENSSSCT00000032244
ENSSSCT00000018646	ENSSSCT00000023657	ENSSSCT00000015168	ENSSSCT00000002696
ENSSSCT00000012025	ENSSSCT00000017765	ENSSSCT00000003584	ENSSSCT00000007727
ENSSSCT00000027527	ENSSSCT00000027757	ENSSSCT00000027415	ENSSSCT00000004145
ENSSSCT00000001458	ENSSSCT00000008304	ENSSSCT00000000245	ENSSSCT00000035540
ENSSSCT00000000529	ENSSSCT00000015711	ENSSSCT00000022628	ENSSSCT00000000683
ENSSSCT00000002681	ENSSSCT00000016182	ENSSSCT00000002546	ENSSSCT00000001369
ENSSSCT00000002914	ENSSSCT00000028219	ENSSSCT00000013505	ENSSSCT00000003574
ENSSSCT00000006035	ENSSSCT00000030742	ENSSSCT00000029817	ENSSSCT00000019207
ENSSSCT00000008051	ENSSSCT00000031542	ENSSSCT00000011076	ENSSSCT00000015977
ENSSSCT00000029749	ENSSSCT00000032754	ENSSSCT00000019647	ENSSSCT00000026814
ENSSSCT00000029972	ENSSSCT00000035443	ENSSSCT00000018879	ENSSSCT00000002114
ENSSSCT00000035450	ENSSSCT00000034387	ENSSSCT00000010933	ENSSSCT00000032718
ENSSSCT00000032634	ENSSSCT00000032698	ENSSSCT00000003278	ENSSSCT00000029940
ENSSSCT00000035397	ENSSSCT00000030558	ENSSSCT00000017347	ENSSSCT00000030437
ENSSSCT00000000232	ENSSSCT00000034341	ENSSSCT00000002754	ENSSSCT00000003914
ENSSSCT00000000454	ENSSSCT00000011821	ENSSSCT00000003189	ENSSSCT00000017836
ENSSSCT00000000629	ENSSSCT00000025919	ENSSSCT00000015063	ENSSSCT00000031782
ENSSSCT00000001119	ENSSSCT00000032865	ENSSSCT00000019169	ENSSSCT00000025343
ENSSSCT00000001589	ENSSSCT00000026805	ENSSSCT00000027594	ENSSSCT00000002211
ENSSSCT00000001696	ENSSSCT00000035241	ENSSSCT00000029280	ENSSSCT00000015519
ENSSSCT00000001738	ENSSSCT00000035539	ENSSSCT00000019437	ENSSSCT00000007892
ENSSSCT00000002221	ENSSSCT00000022878	ENSSSCT00000007123	ENSSSCT00000032386
ENSSSCT00000002222	ENSSSCT00000023622	ENSSSCT00000032901	ENSSSCT00000026042
ENSSSCT00000002481	ENSSSCT00000033791	ENSSSCT00000005251	ENSSSCT00000009671
ENSSSCT00000002577	ENSSSCT00000032643	ENSSSCT00000009858	ENSSSCT00000018748
ENSSSCT00000003075	ENSSSCT00000035783	ENSSSCT00000028067	ENSSSCT00000019439
ENSSSCT00000003391	ENSSSCT00000012809	ENSSSCT00000016938	ENSSSCT00000023199
ENSSSCT00000003472	ENSSSCT00000032247	ENSSSCT00000028507	ENSSSCT00000024859
ENSSSCT00000004122	ENSSSCT00000033962	ENSSSCT00000007292	ENSSSCT00000005506
ENSSSCT00000004132	ENSSSCT00000032883	ENSSSCT00000000021	ENSSSCT00000007332
ENSSSCT00000004156	ENSSSCT00000032733	ENSSSCT00000006339	ENSSSCT00000017903
ENSSSCT00000004864	ENSSSCT00000035584	ENSSSCT00000023834	ENSSSCT00000033959
ENSSSCT00000005075	ENSSSCT00000035714	ENSSSCT00000002944	ENSSSCT00000000783
ENSSSCT00000005280	ENSSSCT00000034482	ENSSSCT00000017233	ENSSSCT00000005052
ENSSSCT00000005661	ENSSSCT00000036050	ENSSSCT00000014183	ENSSSCT00000035079
ENSSSCT00000005807	ENSSSCT00000031390	ENSSSCT00000035781	ENSSSCT00000031457
ENSSSCT00000005934	ENSSSCT00000029576	ENSSSCT00000005196	ENSSSCT00000008774
ENSSSCT00000006163	ENSSSCT00000022861	ENSSSCT00000005658	ENSSSCT00000035484
ENSSSCT00000006435	ENSSSCT00000023868	ENSSSCT00000008751	ENSSSCT00000027125
ENSSSCT00000006496	ENSSSCT00000012893	ENSSSCT00000003482	ENSSSCT00000009283
ENSSSCT00000006503	ENSSSCT00000035428	ENSSSCT00000035380	ENSSSCT00000002652
ENSSSCT00000006747	ENSSSCT00000035485	ENSSSCT00000010423	ENSSSCT00000011522
ENSSSCT00000006759	ENSSSCT00000033634	ENSSSCT00000025758	ENSSSCT00000006475
ENSSSCT00000006785	ENSSSCT00000033854	ENSSSCT00000004110	ENSSSCT00000026026
ENSSSCT00000007351	ENSSSCT00000006026	ENSSSCT00000012750	ENSSSCT00000025556
ENSSSCT00000007477	ENSSSCT00000036115	ENSSSCT00000012981	ENSSSCT00000016222
ENSSSCT00000007528	ENSSSCT00000033607	ENSSSCT00000005342	ENSSSCT00000022497
ENSSSCT00000007570	ENSSSCT00000033869	ENSSSCT00000023845	ENSSSCT00000001198
ENSSSCT00000007934	ENSSSCT00000033137	ENSSSCT00000026073	ENSSSCT00000004768
ENSSSCT00000008255	ENSSSCT00000035542	ENSSSCT00000006779	ENSSSCT00000014196
ENSSSCT00000008781	ENSSSCT00000007432	ENSSSCT00000000602	ENSSSCT00000011211
ENSSSCT00000009233	ENSSSCT00000026401	ENSSSCT00000007380	ENSSSCT00000033081
ENSSSCT00000009279	ENSSSCT00000035629	ENSSSCT00000010823	ENSSSCT00000030301
ENSSSCT00000009378	ENSSSCT00000008803	ENSSSCT00000008823	ENSSSCT00000022731
ENSSSCT00000009416	ENSSSCT00000035710	ENSSSCT00000023300	ENSSSCT00000017027
ENSSSCT00000009506	ENSSSCT00000016386	ENSSSCT00000019074	ENSSSCT00000029680
ENSSSCT00000009632	ENSSSCT00000004730	ENSSSCT00000026934	ENSSSCT00000011050
ENSSSCT00000009966	ENSSSCT00000033721	ENSSSCT00000019284	ENSSSCT00000010570
ENSSSCT00000010533	ENSSSCT00000009453	ENSSSCT00000029500	ENSSSCT00000016319
ENSSSCT00000010965	ENSSSCT00000027886	ENSSSCT00000016247	ENSSSCT00000000437
ENSSSCT00000011037	ENSSSCT00000032824	ENSSSCT00000025196	ENSSSCT00000032692
ENSSSCT00000011118	ENSSSCT00000023521	ENSSSCT00000005362	ENSSSCT00000034451
ENSSSCT00000011167	ENSSSCT00000025642	ENSSSCT00000008932	ENSSSCT00000035278
ENSSSCT00000011653	ENSSSCT00000031077	ENSSSCT00000010495	ENSSSCT00000036197
ENSSSCT00000011662	ENSSSCT00000035009	ENSSSCT00000024097	ENSSSCT00000032562
ENSSSCT00000011736	ENSSSCT00000014141	ENSSSCT00000008283	ENSSSCT00000028918
ENSSSCT00000012175	ENSSSCT00000014153	ENSSSCT00000016629	ENSSSCT00000034107
ENSSSCT00000012361	ENSSSCT00000009184	ENSSSCT00000028001	ENSSSCT00000032625
ENSSSCT00000012370	ENSSSCT00000007174	ENSSSCT00000012260	ENSSSCT00000029633
ENSSSCT00000012400	ENSSSCT00000034510	ENSSSCT00000000096	ENSSSCT00000030832
ENSSSCT00000012537	ENSSSCT00000035858	ENSSSCT00000019273	ENSSSCT00000034867
ENSSSCT00000012879	ENSSSCT00000033675	ENSSSCT00000015500	ENSSSCT00000036457
ENSSSCT00000013694	ENSSSCT00000003436	ENSSSCT00000027635	ENSSSCT00000030950
ENSSSCT00000014157	ENSSSCT00000035444	ENSSSCT00000013455	ENSSSCT00000035781
ENSSSCT00000014451	ENSSSCT00000013019	ENSSSCT00000018072	ENSSSCT00000027840
ENSSSCT00000014500	ENSSSCT00000028609	ENSSSCT00000004207	ENSSSCT00000035722
ENSSSCT00000014612	ENSSSCT00000034228	ENSSSCT00000013170	ENSSSCT00000036689
ENSSSCT00000014852	ENSSSCT00000017853	ENSSSCT00000035422	ENSSSCT00000005161
ENSSSCT00000017154	ENSSSCT00000022689	ENSSSCT00000031967	ENSSSCT00000027792
ENSSSCT00000017705	ENSSSCT00000033277	ENSSSCT00000017154	ENSSSCT00000034854
ENSSSCT00000018897	ENSSSCT00000011977	ENSSSCT00000025534	ENSSSCT00000001119
ENSSSCT00000019051	ENSSSCT00000036371	ENSSSCT00000007150	ENSSSCT00000036459
ENSSSCT00000019090	ENSSSCT00000030725	ENSSSCT00000024074	ENSSSCT00000034228
ENSSSCT00000019460	ENSSSCT00000006322	ENSSSCT00000032271	ENSSSCT00000034282
ENSSSCT00000019526	ENSSSCT00000004531	ENSSSCT00000032765	ENSSSCT00000035591
ENSSSCT00000022364	ENSSSCT00000030607	ENSSSCT00000032741	ENSSSCT00000035794
ENSSSCT00000022371	ENSSSCT00000028708	ENSSSCT00000033563	ENSSSCT00000034159
ENSSSCT00000022435	ENSSSCT00000000295	ENSSSCT00000028392	ENSSSCT00000017424
ENSSSCT00000022495	ENSSSCT00000016150	ENSSSCT00000034471	ENSSSCT00000027560
ENSSSCT00000022628	ENSSSCT00000006035	ENSSSCT00000011904	ENSSSCT00000003744
ENSSSCT00000022758	ENSSSCT00000033038	ENSSSCT00000034343	ENSSSCT00000036047
ENSSSCT00000022904	ENSSSCT00000013079	ENSSSCT00000036050	ENSSSCT00000000303
ENSSSCT00000022945	ENSSSCT00000033930	ENSSSCT00000011060	ENSSSCT00000030907
ENSSSCT00000023230	ENSSSCT00000034170	ENSSSCT00000034067	ENSSSCT00000035989
ENSSSCT00000023339	ENSSSCT00000008282	ENSSSCT00000034631	ENSSSCT00000035785
ENSSSCT00000023834	ENSSSCT00000012954	ENSSSCT00000003603	ENSSSCT00000025963
ENSSSCT00000023919	ENSSSCT00000035672	ENSSSCT00000027560	ENSSSCT00000036623
ENSSSCT00000024346	ENSSSCT00000035154	ENSSSCT00000032834	ENSSSCT00000022861
ENSSSCT00000024549	ENSSSCT00000029678	ENSSSCT00000024739	ENSSSCT00000035554
ENSSSCT00000025131	ENSSSCT00000033151	ENSSSCT00000033137	ENSSSCT00000006459
ENSSSCT00000025162	ENSSSCT00000023130	ENSSSCT00000036490	ENSSSCT00000036314
ENSSSCT00000025394	ENSSSCT00000027059	ENSSSCT00000023762	ENSSSCT00000028205
ENSSSCT00000025843	ENSSSCT00000017525	ENSSSCT00000003132	ENSSSCT00000009024
ENSSSCT00000025899	ENSSSCT00000008887	ENSSSCT00000026714	ENSSSCT00000006846
ENSSSCT00000026267	ENSSSCT00000013209	ENSSSCT00000011732	ENSSSCT00000034591
ENSSSCT00000026427	ENSSSCT00000024093	ENSSSCT00000033420	ENSSSCT00000035637
ENSSSCT00000026965	ENSSSCT00000031230	ENSSSCT00000010309	ENSSSCT00000012115
ENSSSCT00000027178	ENSSSCT00000031311	ENSSSCT00000033767	ENSSSCT00000027262
ENSSSCT00000027371	ENSSSCT00000024862	ENSSSCT00000031231	ENSSSCT00000026313
ENSSSCT00000027572	ENSSSCT00000032961	ENSSSCT00000032204	ENSSSCT00000009794
ENSSSCT00000027640	ENSSSCT00000018897	ENSSSCT00000005680	ENSSSCT00000008552
ENSSSCT00000028095	ENSSSCT00000032851	ENSSSCT00000024093	ENSSSCT00000034073
ENSSSCT00000028275	ENSSSCT00000016475	ENSSSCT00000030105	ENSSSCT00000015663
ENSSSCT00000028445	ENSSSCT00000009888	ENSSSCT00000006121	ENSSSCT00000024498
ENSSSCT00000029080	ENSSSCT00000006484	ENSSSCT00000036115	ENSSSCT00000005509
ENSSSCT00000029147	ENSSSCT00000006445	ENSSSCT00000016250	ENSSSCT00000029077
ENSSSCT00000029237	ENSSSCT00000032980	ENSSSCT00000025191	ENSSSCT00000028715
ENSSSCT00000029789	ENSSSCT00000018824	ENSSSCT00000023322	ENSSSCT00000016009
ENSSSCT00000030396	ENSSSCT00000031950	ENSSSCT00000012657	ENSSSCT00000016915
ENSSSCT00000031017	ENSSSCT00000000502	ENSSSCT00000032886	ENSSSCT00000028228
ENSSSCT00000031301	ENSSSCT00000000857	ENSSSCT00000018171	ENSSSCT00000014715
ENSSSCT00000031364	ENSSSCT00000001082	ENSSSCT00000024429	ENSSSCT00000016010
ENSSSCT00000031619	ENSSSCT00000001345	ENSSSCT00000028022	ENSSSCT00000001628
ENSSSCT00000031932	ENSSSCT00000002632	ENSSSCT00000033928	ENSSSCT00000013956
ENSSSCT00000032175	ENSSSCT00000003136	ENSSSCT00000025528	ENSSSCT00000026192
ENSSSCT00000032386	ENSSSCT00000003211	ENSSSCT00000035769	ENSSSCT00000013496
ENSSSCT00000032418	ENSSSCT00000003569	ENSSSCT00000035574	ENSSSCT00000032344
ENSSSCT00000032541	ENSSSCT00000004697	ENSSSCT00000024194	ENSSSCT00000012954
ENSSSCT00000032865	ENSSSCT00000004786	ENSSSCT00000027431	ENSSSCT00000032765
ENSSSCT00000033081	ENSSSCT00000005863	ENSSSCT00000005673	ENSSSCT00000032938
ENSSSCT00000033428	ENSSSCT00000007105	ENSSSCT00000006748	ENSSSCT00000025236
ENSSSCT00000034590	ENSSSCT00000007472	ENSSSCT00000016010	ENSSSCT00000000407
ENSSSCT00000035031	ENSSSCT00000008598	ENSSSCT00000016011	ENSSSCT00000023322
ENSSSCT00000035255	ENSSSCT00000008719	ENSSSCT00000026435	ENSSSCT00000032683
ENSSSCT00000035431	ENSSSCT00000008780	ENSSSCT00000009350	ENSSSCT00000035710
ENSSSCT00000035557	ENSSSCT00000008874	ENSSSCT00000008308	ENSSSCT00000014934
ENSSSCT00000035729	ENSSSCT00000008877	ENSSSCT00000002795	ENSSSCT00000034241
ENSSSCT00000035945	ENSSSCT00000009142	ENSSSCT00000032713	ENSSSCT00000035931
ENSSSCT00000036031	ENSSSCT00000009374	ENSSSCT00000016718	ENSSSCT00000014028
ENSSSCT00000036130	ENSSSCT00000009387	ENSSSCT00000028585	ENSSSCT00000025690
ENSSSCT00000024490	ENSSSCT00000010097	ENSSSCT00000022513	ENSSSCT00000026468
ENSSSCT00000029028	ENSSSCT00000010858	ENSSSCT00000012464	ENSSSCT00000034016
ENSSSCT00000032160	ENSSSCT00000011255	ENSSSCT00000032715	ENSSSCT00000033962
ENSSSCT00000032625	ENSSSCT00000011482	ENSSSCT00000023893	ENSSSCT00000034613
ENSSSCT00000033316	ENSSSCT00000011570	ENSSSCT00000025597	ENSSSCT00000018733
ENSSSCT00000035660	ENSSSCT00000011608	ENSSSCT00000033670	ENSSSCT00000018222
ENSSSCT00000034778	ENSSSCT00000011793	ENSSSCT00000006459	ENSSSCT00000024808
ENSSSCT00000035173	ENSSSCT00000012213	ENSSSCT00000017352	ENSSSCT00000027129
ENSSSCT00000012544	ENSSSCT00000012328	ENSSSCT00000035606	ENSSSCT00000005294
ENSSSCT00000032980	ENSSSCT00000012503	ENSSSCT00000036283	ENSSSCT00000033652
ENSSSCT00000027854	ENSSSCT00000012675	ENSSSCT00000003757	ENSSSCT00000004936
ENSSSCT00000033096	ENSSSCT00000013092	ENSSSCT00000023896	ENSSSCT00000011574
ENSSSCT00000030717	ENSSSCT00000013101	ENSSSCT00000030221	ENSSSCT00000033357
ENSSSCT00000016383	ENSSSCT00000013160	ENSSSCT00000001160	ENSSSCT00000012789
ENSSSCT00000035209	ENSSSCT00000013628	ENSSSCT00000010842	ENSSSCT00000032956
ENSSSCT00000028383	ENSSSCT00000013886	ENSSSCT00000033944	ENSSSCT00000033147
ENSSSCT00000031820	ENSSSCT00000014526	ENSSSCT00000015790	ENSSSCT00000035786
ENSSSCT00000033606	ENSSSCT00000015394	ENSSSCT00000012978	ENSSSCT00000035054
ENSSSCT00000036220	ENSSSCT00000015586	ENSSSCT00000027730	ENSSSCT00000009286
ENSSSCT00000003378	ENSSSCT00000016222	ENSSSCT00000003955	ENSSSCT00000034400
ENSSSCT00000035393	ENSSSCT00000016770	ENSSSCT00000004393	ENSSSCT00000004955
ENSSSCT00000033670	ENSSSCT00000016816	ENSSSCT00000022973	ENSSSCT00000002590
ENSSSCT00000019388	ENSSSCT00000017484	ENSSSCT00000023272	ENSSSCT00000033858
ENSSSCT00000000275	ENSSSCT00000018021	ENSSSCT00000034051	ENSSSCT00000015501
ENSSSCT00000012953	ENSSSCT00000019091	ENSSSCT00000033099	ENSSSCT00000011471
ENSSSCT00000030879	ENSSSCT00000019504	ENSSSCT00000035313	ENSSSCT00000033682
ENSSSCT00000012824	ENSSSCT00000022569	ENSSSCT00000008282	ENSSSCT00000034346
ENSSSCT00000034862	ENSSSCT00000022771	ENSSSCT00000000117	ENSSSCT00000025091
ENSSSCT00000035696	ENSSSCT00000023002	ENSSSCT00000015611	ENSSSCT00000033403
ENSSSCT00000001800	ENSSSCT00000024233	ENSSSCT00000036483	ENSSSCT00000034271
ENSSSCT00000011833	ENSSSCT00000024655	ENSSSCT00000036646	ENSSSCT00000000030
ENSSSCT00000016953	ENSSSCT00000024744	ENSSSCT00000008112	ENSSSCT00000000171
ENSSSCT00000012171	ENSSSCT00000025019	ENSSSCT00000016182	ENSSSCT00000000740
ENSSSCT00000022861	ENSSSCT00000025262	ENSSSCT00000010510	ENSSSCT00000000767
ENSSSCT00000029199	ENSSSCT00000025398	ENSSSCT00000018720	ENSSSCT00000003650
ENSSSCT00000032973	ENSSSCT00000026727	ENSSSCT00000032801	ENSSSCT00000004003
ENSSSCT00000015208	ENSSSCT00000026814	ENSSSCT00000002810	ENSSSCT00000004544
ENSSSCT00000023869	ENSSSCT00000027294	ENSSSCT00000033151	ENSSSCT00000004692
ENSSSCT00000035752	ENSSSCT00000027520	ENSSSCT00000036295	ENSSSCT00000004797
ENSSSCT00000026375	ENSSSCT00000027670	ENSSSCT00000025160	ENSSSCT00000005408
ENSSSCT00000014642	ENSSSCT00000027702	ENSSSCT00000018959	ENSSSCT00000005707
ENSSSCT00000033114	ENSSSCT00000027784	ENSSSCT00000032867	ENSSSCT00000006030
ENSSSCT00000035644	ENSSSCT00000028098	ENSSSCT00000000848	ENSSSCT00000006763
ENSSSCT00000002925	ENSSSCT00000028914	ENSSSCT00000034267	ENSSSCT00000007258
ENSSSCT00000032962	ENSSSCT00000030443	ENSSSCT00000007514	ENSSSCT00000007830
ENSSSCT00000006650	ENSSSCT00000031218	ENSSSCT00000005689	ENSSSCT00000007952
ENSSSCT00000025600	ENSSSCT00000031890	ENSSSCT00000000276	ENSSSCT00000008333
ENSSSCT00000035428	ENSSSCT00000032244	ENSSSCT00000000559	ENSSSCT00000008655
ENSSSCT00000013483	ENSSSCT00000032428	ENSSSCT00000000824	ENSSSCT00000008993
ENSSSCT00000035271	ENSSSCT00000032489	ENSSSCT00000001184	ENSSSCT00000009347
ENSSSCT00000015601	ENSSSCT00000032862	ENSSSCT00000001203	ENSSSCT00000010042
ENSSSCT00000036388	ENSSSCT00000033200	ENSSSCT00000001249	ENSSSCT00000010381
ENSSSCT00000015699	ENSSSCT00000033974	ENSSSCT00000001347	ENSSSCT00000010460
ENSSSCT00000016356	ENSSSCT00000035036	ENSSSCT00000001616	ENSSSCT00000010481
ENSSSCT00000032717	ENSSSCT00000035540	ENSSSCT00000002197	ENSSSCT00000012397
ENSSSCT00000023175	ENSSSCT00000036489	ENSSSCT00000002543	ENSSSCT00000012914
ENSSSCT00000028364	ENSSSCT00000003617	ENSSSCT00000002712	ENSSSCT00000012918
ENSSSCT00000034894	ENSSSCT00000007821	ENSSSCT00000002886	ENSSSCT00000013149
ENSSSCT00000012378	ENSSSCT00000012421	ENSSSCT00000003079	ENSSSCT00000013584
ENSSSCT00000034950	ENSSSCT00000017054	ENSSSCT00000003567	ENSSSCT00000014456
ENSSSCT00000001632	ENSSSCT00000019297	ENSSSCT00000003670	ENSSSCT00000015531
ENSSSCT00000035907	ENSSSCT00000031391	ENSSSCT00000004166	ENSSSCT00000015546
ENSSSCT00000017504	ENSSSCT00000034458	ENSSSCT00000004408	ENSSSCT00000015662
ENSSSCT00000032882	ENSSSCT00000034479	ENSSSCT00000004486	ENSSSCT00000015901
ENSSSCT00000033424	ENSSSCT00000035722	ENSSSCT00000004494	ENSSSCT00000017680
ENSSSCT00000034525	ENSSSCT00000033702	ENSSSCT00000004695	ENSSSCT00000018169
ENSSSCT00000025603	ENSSSCT00000007477	ENSSSCT00000004842	ENSSSCT00000018557
ENSSSCT00000034840	ENSSSCT00000011118	ENSSSCT00000005008	ENSSSCT00000018627
ENSSSCT00000035483	ENSSSCT00000024346	ENSSSCT00000006091	ENSSSCT00000019141
ENSSSCT00000033609	ENSSSCT00000030396	ENSSSCT00000006268	ENSSSCT00000019469
ENSSSCT00000036586	ENSSSCT00000031932	ENSSSCT00000006942	ENSSSCT00000022595
ENSSSCT00000012657	ENSSSCT00000035031	ENSSSCT00000007016	ENSSSCT00000022617
ENSSSCT00000028498	ENSSSCT00000011798	ENSSSCT00000007366	ENSSSCT00000022792
ENSSSCT00000034597	ENSSSCT00000018660	ENSSSCT00000007595	ENSSSCT00000022839
ENSSSCT00000032590	ENSSSCT00000029563	ENSSSCT00000007653	ENSSSCT00000023437
ENSSSCT00000034424	ENSSSCT00000029791	ENSSSCT00000007706	ENSSSCT00000024054
ENSSSCT00000027462	ENSSSCT00000030579	ENSSSCT00000007837	ENSSSCT00000024161
ENSSSCT00000030746	ENSSSCT00000031344	ENSSSCT00000007919	ENSSSCT00000024870
ENSSSCT00000033372	ENSSSCT00000005193	ENSSSCT00000008065	ENSSSCT00000025086
ENSSSCT00000036237	ENSSSCT00000007219	ENSSSCT00000008250	ENSSSCT00000025459
ENSSSCT00000024477	ENSSSCT00000014114	ENSSSCT00000008592	ENSSSCT00000025660
ENSSSCT00000036021	ENSSSCT00000023324	ENSSSCT00000008712	ENSSSCT00000025712
ENSSSCT00000011456	ENSSSCT00000034992	ENSSSCT00000009092	ENSSSCT00000026229
ENSSSCT00000019084	ENSSSCT00000016273	ENSSSCT00000009648	ENSSSCT00000026770
ENSSSCT00000000140	ENSSSCT00000010477	ENSSSCT00000010818	ENSSSCT00000026859
ENSSSCT00000000210	ENSSSCT00000012523	ENSSSCT00000011074	ENSSSCT00000028106
ENSSSCT00000000472	ENSSSCT00000025320	ENSSSCT00000011586	ENSSSCT00000028884
ENSSSCT00000001007	ENSSSCT00000033353	ENSSSCT00000012084	ENSSSCT00000028974
ENSSSCT00000001358	ENSSSCT00000033691	ENSSSCT00000012230	ENSSSCT00000029772
ENSSSCT00000001762	ENSSSCT00000005197	ENSSSCT00000013311	ENSSSCT00000030756
ENSSSCT00000002944	ENSSSCT00000000999	ENSSSCT00000013568	ENSSSCT00000030966
ENSSSCT00000003374	ENSSSCT00000005911	ENSSSCT00000013678	ENSSSCT00000031793
ENSSSCT00000003489	ENSSSCT00000007275	ENSSSCT00000013742	ENSSSCT00000031850
ENSSSCT00000003898	ENSSSCT00000014702	ENSSSCT00000014012	ENSSSCT00000032686
ENSSSCT00000004129	ENSSSCT00000001547	ENSSSCT00000014537	ENSSSCT00000033025
ENSSSCT00000004141	ENSSSCT00000030450	ENSSSCT00000015925	ENSSSCT00000033659
ENSSSCT00000004207	ENSSSCT00000018115	ENSSSCT00000015943	ENSSSCT00000034619
ENSSSCT00000004397	ENSSSCT00000027686	ENSSSCT00000016007	ENSSSCT00000035819
ENSSSCT00000004500	ENSSSCT00000002205	ENSSSCT00000016651	ENSSSCT00000036057
ENSSSCT00000004840	ENSSSCT00000030634	ENSSSCT00000016778	ENSSSCT00000003916
ENSSSCT00000005022	ENSSSCT00000030961	ENSSSCT00000017053	ENSSSCT00000009098
ENSSSCT00000005156	ENSSSCT00000007970	ENSSSCT00000017229	ENSSSCT00000010911
ENSSSCT00000005254	ENSSSCT00000026281	ENSSSCT00000017586	ENSSSCT00000011103
ENSSSCT00000005397	ENSSSCT00000027272	ENSSSCT00000017930	ENSSSCT00000033964
ENSSSCT00000005448	ENSSSCT00000013132	ENSSSCT00000017971	ENSSSCT00000004132
ENSSSCT00000005691	ENSSSCT00000016788	ENSSSCT00000018228	ENSSSCT00000006435
ENSSSCT00000005795	ENSSSCT00000027951	ENSSSCT00000018356	ENSSSCT00000009632
ENSSSCT00000006360	ENSSSCT00000009533	ENSSSCT00000018530	ENSSSCT00000003898
ENSSSCT00000006708	ENSSSCT00000033625	ENSSSCT00000018625	ENSSSCT00000015300
ENSSSCT00000006779	ENSSSCT00000003033	ENSSSCT00000018814	ENSSSCT00000013435
ENSSSCT00000007031	ENSSSCT00000006270	ENSSSCT00000018817	ENSSSCT00000017526
ENSSSCT00000007080	ENSSSCT00000026341	ENSSSCT00000018858	ENSSSCT00000023594
ENSSSCT00000007439	ENSSSCT00000007089	ENSSSCT00000018987	ENSSSCT00000029844
ENSSSCT00000008127	ENSSSCT00000029365	ENSSSCT00000019199	ENSSSCT00000033001
ENSSSCT00000008586	ENSSSCT00000032800	ENSSSCT00000019320	ENSSSCT00000009378
ENSSSCT00000008940	ENSSSCT00000003710	ENSSSCT00000019583	ENSSSCT00000011784
ENSSSCT00000008992	ENSSSCT00000000278	ENSSSCT00000022279	ENSSSCT00000003211
ENSSSCT00000009199	ENSSSCT00000005354	ENSSSCT00000022534	ENSSSCT00000022771
ENSSSCT00000009398	ENSSSCT00000032819	ENSSSCT00000022640	ENSSSCT00000018660
ENSSSCT00000009747	ENSSSCT00000035275	ENSSSCT00000023471	ENSSSCT00000033353
ENSSSCT00000009781	ENSSSCT00000034668	ENSSSCT00000023662	ENSSSCT00000032800
ENSSSCT00000010423	ENSSSCT00000032460	ENSSSCT00000023798	ENSSSCT00000035704
ENSSSCT00000010506	ENSSSCT00000033714	ENSSSCT00000024012	ENSSSCT00000014488
ENSSSCT00000010572	ENSSSCT00000035083	ENSSSCT00000024112	ENSSSCT00000014876
ENSSSCT00000010744	ENSSSCT00000010414	ENSSSCT00000024337	ENSSSCT00000007323
ENSSSCT00000011512	ENSSSCT00000003127	ENSSSCT00000024380	ENSSSCT00000032261
ENSSSCT00000011798	ENSSSCT00000036646	ENSSSCT00000024446	ENSSSCT00000002251
ENSSSCT00000012074	ENSSSCT00000035364	ENSSSCT00000024835	ENSSSCT00000014836
ENSSSCT00000012855	ENSSSCT00000027854	ENSSSCT00000024868	ENSSSCT00000015380
ENSSSCT00000013005	ENSSSCT00000017573	ENSSSCT00000025792	ENSSSCT00000005427
ENSSSCT00000013308	ENSSSCT00000015906	ENSSSCT00000025876	ENSSSCT00000034370
ENSSSCT00000013924	ENSSSCT00000017378	ENSSSCT00000026150	ENSSSCT00000027791
ENSSSCT00000014098	ENSSSCT00000036660	ENSSSCT00000026690	ENSSSCT00000011222
ENSSSCT00000014112	ENSSSCT00000001825	ENSSSCT00000027719	ENSSSCT00000025453
ENSSSCT00000014334	ENSSSCT00000017504	ENSSSCT00000027872	ENSSSCT00000006757
ENSSSCT00000014876	ENSSSCT00000024075	ENSSSCT00000028016	ENSSSCT00000004853
ENSSSCT00000015300	ENSSSCT00000036220	ENSSSCT00000028558	ENSSSCT00000004308
ENSSSCT00000015501	ENSSSCT00000033431	ENSSSCT00000028655	ENSSSCT00000011493
ENSSSCT00000015641	ENSSSCT00000031810	ENSSSCT00000028779	ENSSSCT00000026292
ENSSSCT00000016895	ENSSSCT00000016250	ENSSSCT00000028934	ENSSSCT00000027809
ENSSSCT00000017011	ENSSSCT00000025963	ENSSSCT00000029694	ENSSSCT00000028424
ENSSSCT00000017995	ENSSSCT00000011987	ENSSSCT00000030104	ENSSSCT00000030201
ENSSSCT00000018088	ENSSSCT00000016431	ENSSSCT00000030263	ENSSSCT00000000530
ENSSSCT00000018183	ENSSSCT00000023543	ENSSSCT00000030337	ENSSSCT00000031109
ENSSSCT00000018186	ENSSSCT00000031143	ENSSSCT00000031557	ENSSSCT00000017195
ENSSSCT00000018209	ENSSSCT00000032661	ENSSSCT00000032450	ENSSSCT00000027415
ENSSSCT00000018647	ENSSSCT00000001716	ENSSSCT00000032937	ENSSSCT00000026073
ENSSSCT00000018660	ENSSSCT00000031301	ENSSSCT00000033101	ENSSSCT00000019074
ENSSSCT00000019370	ENSSSCT00000027087	ENSSSCT00000035249	ENSSSCT00000019284
ENSSSCT00000022875	ENSSSCT00000024314	ENSSSCT00000036144	ENSSSCT00000006942
ENSSSCT00000023554	ENSSSCT00000018331	ENSSSCT00000036197	ENSSSCT00000018228
ENSSSCT00000023569	ENSSSCT00000026585	ENSSSCT00000036436	ENSSSCT00000018814
ENSSSCT00000023653	ENSSSCT00000035843	ENSSSCT00000036671	ENSSSCT00000009741
ENSSSCT00000023759	ENSSSCT00000018240	ENSSSCT00000003139	ENSSSCT00000031438
ENSSSCT00000023800	ENSSSCT00000004885	ENSSSCT00000004858	ENSSSCT00000006081
ENSSSCT00000024638	ENSSSCT00000036100	ENSSSCT00000009741	ENSSSCT00000008080
ENSSSCT00000024998	ENSSSCT00000001876	ENSSSCT00000019138	ENSSSCT00000015551
ENSSSCT00000025196	ENSSSCT00000017546	ENSSSCT00000026632	ENSSSCT00000002222
ENSSSCT00000026166	ENSSSCT00000019208	ENSSSCT00000032503	ENSSSCT00000010313
ENSSSCT00000026422	ENSSSCT00000016718	ENSSSCT00000032860	ENSSSCT00000016458
ENSSSCT00000028249	ENSSSCT00000035644	ENSSSCT00000000232	ENSSSCT00000026437
ENSSSCT00000028456	ENSSSCT00000033982	ENSSSCT00000031364	ENSSSCT00000018372
ENSSSCT00000028965	ENSSSCT00000015208	ENSSSCT00000001762	ENSSSCT00000014803
ENSSSCT00000029169	ENSSSCT00000028370	ENSSSCT00000004840	ENSSSCT00000012328
ENSSSCT00000029292	ENSSSCT00000004990	ENSSSCT00000010744	ENSSSCT00000031977
ENSSSCT00000029563	ENSSSCT00000011009	ENSSSCT00000012855	ENSSSCT00000006419
ENSSSCT00000029791	ENSSSCT00000036545	ENSSSCT00000023099	ENSSSCT00000011630
ENSSSCT00000029920	ENSSSCT00000035197	ENSSSCT00000034464	ENSSSCT00000030210
ENSSSCT00000029964	ENSSSCT00000028498	ENSSSCT00000031438	ENSSSCT00000018369
ENSSSCT00000030248	ENSSSCT00000035147	ENSSSCT00000001564	ENSSSCT00000009359
ENSSSCT00000030297	ENSSSCT00000034541	ENSSSCT00000030679	ENSSSCT00000013479
ENSSSCT00000030548	ENSSSCT00000000763	ENSSSCT00000004807	ENSSSCT00000023002
ENSSSCT00000030579	ENSSSCT00000019233	ENSSSCT00000006167	ENSSSCT00000010628
ENSSSCT00000030852	ENSSSCT00000007471	ENSSSCT00000032589	ENSSSCT00000008910
ENSSSCT00000030968	ENSSSCT00000023126	ENSSSCT00000008599	ENSSSCT00000016699
ENSSSCT00000031322	ENSSSCT00000035748	ENSSSCT00000030486	ENSSSCT00000019623
ENSSSCT00000031344	ENSSSCT00000016429	ENSSSCT00000019361	ENSSSCT00000012074
ENSSSCT00000031401	ENSSSCT00000017091	ENSSSCT00000027891	ENSSSCT00000023554
ENSSSCT00000031460	ENSSSCT00000006200	ENSSSCT00000012032	ENSSSCT00000018936
ENSSSCT00000031461	ENSSSCT00000033779	ENSSSCT00000019287	ENSSSCT00000015789
ENSSSCT00000033375	ENSSSCT00000018809	ENSSSCT00000025317	ENSSSCT00000000649
ENSSSCT00000034302	ENSSSCT00000028274	ENSSSCT00000000263	ENSSSCT00000003844
ENSSSCT00000034420	ENSSSCT00000034996	ENSSSCT00000009905	ENSSSCT00000005140
ENSSSCT00000034444	ENSSSCT00000000143	ENSSSCT00000011432	ENSSSCT00000024650
ENSSSCT00000035115	ENSSSCT00000015199	ENSSSCT00000012494	ENSSSCT00000033607
ENSSSCT00000035541	ENSSSCT00000036340	ENSSSCT00000013085	ENSSSCT00000006912
ENSSSCT00000036030	ENSSSCT00000011719	ENSSSCT00000016569	ENSSSCT00000027523
ENSSSCT00000036176	ENSSSCT00000035717	ENSSSCT00000018518	ENSSSCT00000026166
ENSSSCT00000019032	ENSSSCT00000000122	ENSSSCT00000024548	ENSSSCT00000008895
ENSSSCT00000034668	ENSSSCT00000017420	ENSSSCT00000034220	ENSSSCT00000026725
ENSSSCT00000032803	ENSSSCT00000027462	ENSSSCT00000010247	ENSSSCT00000003055
ENSSSCT00000030416	ENSSSCT00000003416	ENSSSCT00000022508	ENSSSCT00000032641
ENSSSCT00000015408	ENSSSCT00000036559	ENSSSCT00000026591	ENSSSCT00000010438
ENSSSCT00000033682	ENSSSCT00000018792	ENSSSCT00000035115	ENSSSCT00000004640
ENSSSCT00000018789	ENSSSCT00000019644	ENSSSCT00000002007	ENSSSCT00000001133
ENSSSCT00000025407	ENSSSCT00000033430	ENSSSCT00000003431	ENSSSCT00000025490
ENSSSCT00000035799	ENSSSCT00000014482	ENSSSCT00000003258	ENSSSCT00000033815
ENSSSCT00000023407	ENSSSCT00000024699	ENSSSCT00000003260	ENSSSCT00000034644
ENSSSCT00000003961	ENSSSCT00000036379	ENSSSCT00000013162	ENSSSCT00000005017
ENSSSCT00000016675	ENSSSCT00000030717	ENSSSCT00000006142	ENSSSCT00000036118
ENSSSCT00000009949	ENSSSCT00000034001	ENSSSCT00000036371	ENSSSCT00000017707
ENSSSCT00000007692	ENSSSCT00000017380	ENSSSCT00000000295	ENSSSCT00000035866
ENSSSCT00000015184	ENSSSCT00000026457	ENSSSCT00000034479	ENSSSCT00000030558
ENSSSCT00000027482	ENSSSCT00000033208	ENSSSCT00000033702	ENSSSCT00000005191
ENSSSCT00000033160	ENSSSCT00000034073	ENSSSCT00000010477	ENSSSCT00000023660
ENSSSCT00000032916	ENSSSCT00000010564	ENSSSCT00000031739	ENSSSCT00000011495
ENSSSCT00000035826	ENSSSCT00000035892	ENSSSCT00000004482	ENSSSCT00000015402
ENSSSCT00000033842	ENSSSCT00000036142	ENSSSCT00000018718	ENSSSCT00000024490
ENSSSCT00000032633	ENSSSCT00000033924	ENSSSCT00000028284	ENSSSCT00000026002
ENSSSCT00000035109	ENSSSCT00000023352	ENSSSCT00000017419	ENSSSCT00000003492
ENSSSCT00000025236	ENSSSCT00000031739	ENSSSCT00000006868	ENSSSCT00000000236
ENSSSCT00000008980	ENSSSCT00000022982	ENSSSCT00000006870	ENSSSCT00000035871
ENSSSCT00000026265	ENSSSCT00000016682	ENSSSCT00000007276	ENSSSCT00000033128
ENSSSCT00000006015	ENSSSCT00000013914	ENSSSCT00000012134	ENSSSCT00000024074
ENSSSCT00000011451	ENSSSCT00000036623	ENSSSCT00000022873	ENSSSCT00000030746
ENSSSCT00000035299	ENSSSCT00000034496	ENSSSCT00000005636	ENSSSCT00000035053
ENSSSCT00000009019	ENSSSCT00000034585	ENSSSCT00000005275	ENSSSCT00000032693
ENSSSCT00000002162	ENSSSCT00000013812	ENSSSCT00000006081	ENSSSCT00000034758
ENSSSCT00000022312	ENSSSCT00000026561	ENSSSCT00000009083	ENSSSCT00000033892
ENSSSCT00000011205	ENSSSCT00000034886	ENSSSCT00000008080	ENSSSCT00000035727
ENSSSCT00000016682	ENSSSCT00000033411	ENSSSCT00000025322	ENSSSCT00000033965
ENSSSCT00000002820	ENSSSCT00000034191	ENSSSCT00000009052	ENSSSCT00000034564
ENSSSCT00000036504	ENSSSCT00000002925	ENSSSCT00000008460	ENSSSCT00000013187
ENSSSCT00000017379	ENSSSCT00000002527	ENSSSCT00000009966	ENSSSCT00000035821
ENSSSCT00000007953	ENSSSCT00000003452	ENSSSCT00000031633	ENSSSCT00000035369
ENSSSCT00000002107	ENSSSCT00000006989	ENSSSCT00000011471	ENSSSCT00000011009
ENSSSCT00000023180	ENSSSCT00000015932	ENSSSCT00000015551	ENSSSCT00000027730
ENSSSCT00000033787	ENSSSCT00000000994	ENSSSCT00000007111	ENSSSCT00000015180
ENSSSCT00000033652	ENSSSCT00000001009	ENSSSCT00000034411	ENSSSCT00000032696
ENSSSCT00000036046	ENSSSCT00000002025	ENSSSCT00000000870	ENSSSCT00000010970
ENSSSCT00000033781	ENSSSCT00000003058	ENSSSCT00000004270	ENSSSCT00000018809
ENSSSCT00000024244	ENSSSCT00000004841	ENSSSCT00000009118	ENSSSCT00000006026
ENSSSCT00000030743	ENSSSCT00000005051	ENSSSCT00000029477	ENSSSCT00000002810
ENSSSCT00000033716	ENSSSCT00000005814	ENSSSCT00000027178	ENSSSCT00000029755
ENSSSCT00000035460	ENSSSCT00000006033	ENSSSCT00000027651	ENSSSCT00000031877
ENSSSCT00000036349	ENSSSCT00000006062	ENSSSCT00000005233	ENSSSCT00000031520
ENSSSCT00000033815	ENSSSCT00000006707	ENSSSCT00000016733	ENSSSCT00000003459
ENSSSCT00000005535	ENSSSCT00000007091	ENSSSCT00000009924	ENSSSCT00000034631
ENSSSCT00000012975	ENSSSCT00000007374	ENSSSCT00000004488	ENSSSCT00000033421
ENSSSCT00000036421	ENSSSCT00000007379	ENSSSCT00000032308	ENSSSCT00000023939
ENSSSCT00000022344	ENSSSCT00000008806	ENSSSCT00000031945	ENSSSCT00000033994
ENSSSCT00000033767	ENSSSCT00000009173	ENSSSCT00000029493	ENSSSCT00000001570
ENSSSCT00000002224	ENSSSCT00000009283	ENSSSCT00000003766	ENSSSCT00000035115
ENSSSCT00000033275	ENSSSCT00000009783	ENSSSCT00000000880	ENSSSCT00000009509
ENSSSCT00000028257	ENSSSCT00000010922	ENSSSCT00000002719	ENSSSCT00000022837
ENSSSCT00000034746	ENSSSCT00000011025	ENSSSCT00000028654	ENSSSCT00000034684
ENSSSCT00000034893	ENSSSCT00000011176	ENSSSCT00000002222	ENSSSCT00000006697
ENSSSCT00000009339	ENSSSCT00000011378	ENSSSCT00000017896	ENSSSCT00000022864
ENSSSCT00000034876	ENSSSCT00000012004	ENSSSCT00000010539	ENSSSCT00000023106
ENSSSCT00000036567	ENSSSCT00000012008	ENSSSCT00000008450	ENSSSCT00000023282
ENSSSCT00000014922	ENSSSCT00000013415	ENSSSCT00000023714	ENSSSCT00000026574
ENSSSCT00000026585	ENSSSCT00000013569	ENSSSCT00000026118	ENSSSCT00000030311
ENSSSCT00000035021	ENSSSCT00000013659	ENSSSCT00000030089	ENSSSCT00000031375
ENSSSCT00000004766	ENSSSCT00000014506	ENSSSCT00000029741	ENSSSCT00000033083
ENSSSCT00000028114	ENSSSCT00000014979	ENSSSCT00000017142	ENSSSCT00000033372
ENSSSCT00000003449	ENSSSCT00000015137	ENSSSCT00000026509	ENSSSCT00000034191
ENSSSCT00000006877	ENSSSCT00000015795	ENSSSCT00000030826	ENSSSCT00000002663
ENSSSCT00000007603	ENSSSCT00000017060	ENSSSCT00000029642	ENSSSCT00000004301
ENSSSCT00000031877	ENSSSCT00000017737	ENSSSCT00000027870	ENSSSCT00000036356
ENSSSCT00000012204	ENSSSCT00000017824	ENSSSCT00000010052	ENSSSCT00000036462
ENSSSCT00000012214	ENSSSCT00000018085	ENSSSCT00000011431	ENSSSCT00000022312
ENSSSCT00000003717	ENSSSCT00000018816	ENSSSCT00000014473	ENSSSCT00000028544
ENSSSCT00000035435	ENSSSCT00000019089	ENSSSCT00000036558	ENSSSCT00000022987
ENSSSCT00000003352	ENSSSCT00000019464	ENSSSCT00000034421	ENSSSCT00000017980
ENSSSCT00000004065	ENSSSCT00000022656	ENSSSCT00000033264	ENSSSCT00000015062
ENSSSCT00000012278	ENSSSCT00000023754	ENSSSCT00000032961	ENSSSCT00000025914
ENSSSCT00000035535	ENSSSCT00000023843	ENSSSCT00000024609	ENSSSCT00000033045
ENSSSCT00000000051	ENSSSCT00000023994	ENSSSCT00000001800	ENSSSCT00000032768
ENSSSCT00000000141	ENSSSCT00000024776	ENSSSCT00000019197	ENSSSCT00000033332
ENSSSCT00000000652	ENSSSCT00000025039	ENSSSCT00000024529	ENSSSCT00000026692
ENSSSCT00000002007	ENSSSCT00000025908	ENSSSCT00000019201	ENSSSCT00000034155
ENSSSCT00000002251	ENSSSCT00000026438	ENSSSCT00000035982	ENSSSCT00000036217
ENSSSCT00000002262	ENSSSCT00000026559	ENSSSCT00000030921	ENSSSCT00000034249
ENSSSCT00000002537	ENSSSCT00000026650	ENSSSCT00000003817	ENSSSCT00000035858
ENSSSCT00000003013	ENSSSCT00000027257	ENSSSCT00000035335	ENSSSCT00000028816
ENSSSCT00000003358	ENSSSCT00000028880	ENSSSCT00000029798	ENSSSCT00000002517
ENSSSCT00000003376	ENSSSCT00000029367	ENSSSCT00000001358	ENSSSCT00000035543
ENSSSCT00000003618	ENSSSCT00000029554	ENSSSCT00000015699	ENSSSCT00000012171
ENSSSCT00000004054	ENSSSCT00000029696	ENSSSCT00000018851	ENSSSCT00000006952
ENSSSCT00000004756	ENSSSCT00000029906	ENSSSCT00000019563	ENSSSCT00000013440
ENSSSCT00000004828	ENSSSCT00000030177	ENSSSCT00000035584	ENSSSCT00000008062
ENSSSCT00000005044	ENSSSCT00000030292	ENSSSCT00000002151	ENSSSCT00000010686
ENSSSCT00000005133	ENSSSCT00000030604	ENSSSCT00000033296	ENSSSCT00000010826
ENSSSCT00000005189	ENSSSCT00000031563	ENSSSCT00000024673	ENSSSCT00000009278
ENSSSCT00000005193	ENSSSCT00000032948	ENSSSCT00000003126	ENSSSCT00000028057
ENSSSCT00000005259	ENSSSCT00000033094	ENSSSCT00000035762	ENSSSCT00000004265
ENSSSCT00000006061	ENSSSCT00000034157	ENSSSCT00000011719	ENSSSCT00000010954
ENSSSCT00000007217	ENSSSCT00000034172	ENSSSCT00000011893	ENSSSCT00000000749
ENSSSCT00000007219	ENSSSCT00000034719	ENSSSCT00000000218	ENSSSCT00000001516
ENSSSCT00000008446	ENSSSCT00000036382	ENSSSCT00000031077	ENSSSCT00000001772
ENSSSCT00000008741	ENSSSCT00000028167	ENSSSCT00000029357	ENSSSCT00000001927
ENSSSCT00000008823	ENSSSCT00000004482	ENSSSCT00000031859	ENSSSCT00000002268
ENSSSCT00000009191	ENSSSCT00000009348	ENSSSCT00000016659	ENSSSCT00000003743
ENSSSCT00000009267	ENSSSCT00000011468	ENSSSCT00000036538	ENSSSCT00000004114
ENSSSCT00000009541	ENSSSCT00000018718	ENSSSCT00000003125	ENSSSCT00000004780
ENSSSCT00000009643	ENSSSCT00000025185	ENSSSCT00000028609	ENSSSCT00000005331
ENSSSCT00000009926	ENSSSCT00000026407	ENSSSCT00000006507	ENSSSCT00000007410
ENSSSCT00000010105	ENSSSCT00000029294	ENSSSCT00000031110	ENSSSCT00000009426
ENSSSCT00000010224	ENSSSCT00000030399	ENSSSCT00000010342	ENSSSCT00000009551
ENSSSCT00000010354	ENSSSCT00000034351	ENSSSCT00000007013	ENSSSCT00000009621
ENSSSCT00000010416	ENSSSCT00000003227	ENSSSCT00000008399	ENSSSCT00000009859
ENSSSCT00000010628	ENSSSCT00000004864	ENSSSCT00000029239	ENSSSCT00000010515
ENSSSCT00000011355	ENSSSCT00000007528	ENSSSCT00000015794	ENSSSCT00000010600
ENSSSCT00000011519	ENSSSCT00000011037	ENSSSCT00000034288	ENSSSCT00000011016
ENSSSCT00000011784	ENSSSCT00000036031	ENSSSCT00000036047	ENSSSCT00000012094
ENSSSCT00000011789	ENSSSCT00000009541	ENSSSCT00000012102	ENSSSCT00000012516
ENSSSCT00000011850	ENSSSCT00000028284	ENSSSCT00000016431	ENSSSCT00000013425
ENSSSCT00000012267	ENSSSCT00000035387	ENSSSCT00000036504	ENSSSCT00000014761
ENSSSCT00000012271	ENSSSCT00000002010	ENSSSCT00000016993	ENSSSCT00000016140
ENSSSCT00000012333	ENSSSCT00000015571	ENSSSCT00000017765	ENSSSCT00000016286
ENSSSCT00000013323	ENSSSCT00000027310	ENSSSCT00000014770	ENSSSCT00000016288
ENSSSCT00000013435	ENSSSCT00000000649	ENSSSCT00000032047	ENSSSCT00000017748
ENSSSCT00000013797	ENSSSCT00000017784	ENSSSCT00000007333	ENSSSCT00000018623
ENSSSCT00000013805	ENSSSCT00000024993	ENSSSCT00000034292	ENSSSCT00000022884
ENSSSCT00000014114	ENSSSCT00000008405	ENSSSCT00000012283	ENSSSCT00000024224
ENSSSCT00000014533	ENSSSCT00000017419	ENSSSCT00000023220	ENSSSCT00000026331
ENSSSCT00000014591	ENSSSCT00000025228	ENSSSCT00000035157	ENSSSCT00000027498
ENSSSCT00000015319	ENSSSCT00000035176	ENSSSCT00000010819	ENSSSCT00000027616
ENSSSCT00000015500	ENSSSCT00000014178	ENSSSCT00000024372	ENSSSCT00000028119
ENSSSCT00000015781	ENSSSCT00000023911	ENSSSCT00000032645	ENSSSCT00000028165
ENSSSCT00000016434	ENSSSCT00000026915	ENSSSCT00000026024	ENSSSCT00000030535
ENSSSCT00000016464	ENSSSCT00000017195	ENSSSCT00000005721	ENSSSCT00000031483
ENSSSCT00000016754	ENSSSCT00000017987	ENSSSCT00000010512	ENSSSCT00000032251
ENSSSCT00000016875	ENSSSCT00000016577	ENSSSCT00000035281	ENSSSCT00000033269
ENSSSCT00000017314	ENSSSCT00000019587	ENSSSCT00000019106	ENSSSCT00000033366
ENSSSCT00000017478	ENSSSCT00000010255	ENSSSCT00000012484	ENSSSCT00000034810
ENSSSCT00000017667	ENSSSCT00000018920	ENSSSCT00000036161	ENSSSCT00000035153
ENSSSCT00000018101	ENSSSCT00000011347	ENSSSCT00000027194	ENSSSCT00000036694
ENSSSCT00000018141	ENSSSCT00000006868	ENSSSCT00000036452	ENSSSCT00000007920
ENSSSCT00000018184	ENSSSCT00000006870	ENSSSCT00000002963	ENSSSCT00000029080
ENSSSCT00000018576	ENSSSCT00000008761	ENSSSCT00000024488	ENSSSCT00000015601
ENSSSCT00000018600	ENSSSCT00000016565	ENSSSCT00000012026	ENSSSCT00000005044
ENSSSCT00000018881	ENSSSCT00000027240	ENSSSCT00000035063	ENSSSCT00000014365
ENSSSCT00000018906	ENSSSCT00000000123	ENSSSCT00000025393	ENSSSCT00000033139
ENSSSCT00000019070	ENSSSCT00000008895	ENSSSCT00000019516	ENSSSCT00000031612
ENSSSCT00000019106	ENSSSCT00000015934	ENSSSCT00000035892	ENSSSCT00000010858
ENSSSCT00000022248	ENSSSCT00000024955	ENSSSCT00000015532	ENSSSCT00000026727
ENSSSCT00000022811	ENSSSCT00000018223	ENSSSCT00000036122	ENSSSCT00000030396
ENSSSCT00000022920	ENSSSCT00000036244	ENSSSCT00000023679	ENSSSCT00000029791
ENSSSCT00000023324	ENSSSCT00000032263	ENSSSCT00000035735	ENSSSCT00000012523
ENSSSCT00000023714	ENSSSCT00000036066	ENSSSCT00000036156	ENSSSCT00000018445
ENSSSCT00000023724	ENSSSCT00000035977	ENSSSCT00000005752	ENSSSCT00000000653
ENSSSCT00000024341	ENSSSCT00000032993	ENSSSCT00000024498	ENSSSCT00000029417
ENSSSCT00000024751	ENSSSCT00000006791	ENSSSCT00000011009	ENSSSCT00000019532
ENSSSCT00000025016	ENSSSCT00000026597	ENSSSCT00000033624	ENSSSCT00000011081
ENSSSCT00000025662	ENSSSCT00000036606	ENSSSCT00000034238	ENSSSCT00000007138
ENSSSCT00000025758	ENSSSCT00000034023	ENSSSCT00000012636	ENSSSCT00000035919
ENSSSCT00000025779	ENSSSCT00000031162	ENSSSCT00000033509	ENSSSCT00000030034
ENSSSCT00000026618	ENSSSCT00000026132	ENSSSCT00000027928	ENSSSCT00000036069
ENSSSCT00000026746	ENSSSCT00000006355	ENSSSCT00000022312	ENSSSCT00000003495
ENSSSCT00000026943	ENSSSCT00000008438	ENSSSCT00000012264	ENSSSCT00000031174
ENSSSCT00000027791	ENSSSCT00000035704	ENSSSCT00000019203	ENSSSCT00000000447
ENSSSCT00000028091	ENSSSCT00000035972	ENSSSCT00000006045	ENSSSCT00000018269
ENSSSCT00000028175	ENSSSCT00000012469	ENSSSCT00000004990	ENSSSCT00000015654
ENSSSCT00000028284	ENSSSCT00000016492	ENSSSCT00000032696	ENSSSCT00000017563
ENSSSCT00000028339	ENSSSCT00000004785	ENSSSCT00000031190	ENSSSCT00000010770
ENSSSCT00000028370	ENSSSCT00000009151	ENSSSCT00000029203	ENSSSCT00000019297
ENSSSCT00000028906	ENSSSCT00000032382	ENSSSCT00000017793	ENSSSCT00000027686
ENSSSCT00000029094	ENSSSCT00000012065	ENSSSCT00000013440	ENSSSCT00000002944
ENSSSCT00000029485	ENSSSCT00000034329	ENSSSCT00000010808	ENSSSCT00000035380
ENSSSCT00000029940	ENSSSCT00000033846	ENSSSCT00000012410	ENSSSCT00000010842
ENSSSCT00000030301	ENSSSCT00000035159	ENSSSCT00000006323	ENSSSCT00000026632
ENSSSCT00000030665	ENSSSCT00000029203	ENSSSCT00000033901	ENSSSCT00000003258
ENSSSCT00000030760	ENSSSCT00000015168	ENSSSCT00000034670	ENSSSCT00000008450
ENSSSCT00000031174	ENSSSCT00000002647	ENSSSCT00000010415	ENSSSCT00000002387
ENSSSCT00000031227	ENSSSCT00000034644	ENSSSCT00000019200	ENSSSCT00000010365
ENSSSCT00000031268	ENSSSCT00000023401	ENSSSCT00000023589	ENSSSCT00000016774
ENSSSCT00000031307	ENSSSCT00000016226	ENSSSCT00000028177	ENSSSCT00000030163
ENSSSCT00000031894	ENSSSCT00000008209	ENSSSCT00000006478	ENSSSCT00000017088
ENSSSCT00000032782	ENSSSCT00000014066	ENSSSCT00000029137	ENSSSCT00000013659
ENSSSCT00000032940	ENSSSCT00000036399	ENSSSCT00000013747	ENSSSCT00000002281
ENSSSCT00000033725	ENSSSCT00000004279	ENSSSCT00000025859	ENSSSCT00000019095
ENSSSCT00000034182	ENSSSCT00000029292	ENSSSCT00000034373	ENSSSCT00000012327
ENSSSCT00000034670	ENSSSCT00000033682	ENSSSCT00000035915	ENSSSCT00000035613
ENSSSCT00000035158	ENSSSCT00000024586	ENSSSCT00000035830	ENSSSCT00000006982
ENSSSCT00000035387	ENSSSCT00000033488	ENSSSCT00000024535	ENSSSCT00000023610
ENSSSCT00000035656	ENSSSCT00000033292	ENSSSCT00000017554	ENSSSCT00000024938
ENSSSCT00000035676	ENSSSCT00000033681	ENSSSCT00000033008	ENSSSCT00000011865
ENSSSCT00000035751	ENSSSCT00000003487	ENSSSCT00000023246	ENSSSCT00000010105
ENSSSCT00000036286	ENSSSCT00000001780	ENSSSCT00000030865	ENSSSCT00000000720
ENSSSCT00000036333	ENSSSCT00000022847	ENSSSCT00000000098	ENSSSCT00000017961
ENSSSCT00000018083	ENSSSCT00000010387	ENSSSCT00000000199	ENSSSCT00000024819
ENSSSCT00000028079	ENSSSCT00000033136	ENSSSCT00000000259	ENSSSCT00000027284
ENSSSCT00000035781	ENSSSCT00000025748	ENSSSCT00000000681	ENSSSCT00000003685
ENSSSCT00000036574	ENSSSCT00000028079	ENSSSCT00000000846	ENSSSCT00000036470
ENSSSCT00000029137	ENSSSCT00000019197	ENSSSCT00000001197	ENSSSCT00000017497
ENSSSCT00000035275	ENSSSCT00000035239	ENSSSCT00000001406	ENSSSCT00000028828
ENSSSCT00000027651	ENSSSCT00000024535	ENSSSCT00000001749	ENSSSCT00000017046
ENSSSCT00000034073	ENSSSCT00000024893	ENSSSCT00000002387	ENSSSCT00000004805
ENSSSCT00000025151	ENSSSCT00000028718	ENSSSCT00000002816	ENSSSCT00000015609
ENSSSCT00000034946	ENSSSCT00000015357	ENSSSCT00000002918	ENSSSCT00000017887
ENSSSCT00000034992	ENSSSCT00000002151	ENSSSCT00000003266	ENSSSCT00000002262
ENSSSCT00000006738	ENSSSCT00000004826	ENSSSCT00000005438	ENSSSCT00000033150
ENSSSCT00000014695	ENSSSCT00000034981	ENSSSCT00000005504	ENSSSCT00000009919
ENSSSCT00000000821	ENSSSCT00000023134	ENSSSCT00000005850	ENSSSCT00000030782
ENSSSCT00000035606	ENSSSCT00000033618	ENSSSCT00000006659	ENSSSCT00000033091
ENSSSCT00000034408	ENSSSCT00000036638	ENSSSCT00000007318	ENSSSCT00000026702
ENSSSCT00000010161	ENSSSCT00000004093	ENSSSCT00000007529	ENSSSCT00000029872
ENSSSCT00000023401	ENSSSCT00000034686	ENSSSCT00000008042	ENSSSCT00000009322
ENSSSCT00000003065	ENSSSCT00000014182	ENSSSCT00000008204	ENSSSCT00000036333
ENSSSCT00000027023	ENSSSCT00000026874	ENSSSCT00000008317	ENSSSCT00000022498
ENSSSCT00000016273	ENSSSCT00000030730	ENSSSCT00000009701	ENSSSCT00000031322
ENSSSCT00000033797	ENSSSCT00000028724	ENSSSCT00000009710	ENSSSCT00000030526
ENSSSCT00000024659	ENSSSCT00000022905	ENSSSCT00000009851	ENSSSCT00000032264
ENSSSCT00000036050	ENSSSCT00000009306	ENSSSCT00000010182	ENSSSCT00000024535
ENSSSCT00000034807	ENSSSCT00000000773	ENSSSCT00000010313	ENSSSCT00000030968
ENSSSCT00000025531	ENSSSCT00000028278	ENSSSCT00000010365	ENSSSCT00000034288
ENSSSCT00000004592	ENSSSCT00000002558	ENSSSCT00000010531	ENSSSCT00000029156
ENSSSCT00000014752	ENSSSCT00000034538	ENSSSCT00000010802	ENSSSCT00000033926
ENSSSCT00000016981	ENSSSCT00000011451	ENSSSCT00000011175	ENSSSCT00000019201
ENSSSCT00000033524	ENSSSCT00000035520	ENSSSCT00000011848	ENSSSCT00000025915
ENSSSCT00000036606	ENSSSCT00000024173	ENSSSCT00000012696	ENSSSCT00000001851
ENSSSCT00000023622	ENSSSCT00000003093	ENSSSCT00000012933	ENSSSCT00000002235
ENSSSCT00000027087	ENSSSCT00000031237	ENSSSCT00000013538	ENSSSCT00000003717
ENSSSCT00000035681	ENSSSCT00000001361	ENSSSCT00000013746	ENSSSCT00000031608
ENSSSCT00000018472	ENSSSCT00000002538	ENSSSCT00000014589	ENSSSCT00000010233
ENSSSCT00000024609	ENSSSCT00000002748	ENSSSCT00000015499	ENSSSCT00000025079
ENSSSCT00000028763	ENSSSCT00000003584	ENSSSCT00000015931	ENSSSCT00000001764
ENSSSCT00000002585	ENSSSCT00000003757	ENSSSCT00000016100	ENSSSCT00000036535
ENSSSCT00000002586	ENSSSCT00000003988	ENSSSCT00000016255	ENSSSCT00000017091
ENSSSCT00000027730	ENSSSCT00000005921	ENSSSCT00000016458	ENSSSCT00000009306
ENSSSCT00000035554	ENSSSCT00000007276	ENSSSCT00000016774	ENSSSCT00000022869
ENSSSCT00000022770	ENSSSCT00000007724	ENSSSCT00000017059	ENSSSCT00000006877
ENSSSCT00000033963	ENSSSCT00000007878	ENSSSCT00000017754	ENSSSCT00000011266
ENSSSCT00000035539	ENSSSCT00000008214	ENSSSCT00000018236	ENSSSCT00000018134
ENSSSCT00000034238	ENSSSCT00000008826	ENSSSCT00000018840	ENSSSCT00000034789
ENSSSCT00000007790	ENSSSCT00000010375	ENSSSCT00000019094	ENSSSCT00000035042
ENSSSCT00000034170	ENSSSCT00000010526	ENSSSCT00000019112	ENSSSCT00000006183
ENSSSCT00000035542	ENSSSCT00000011299	ENSSSCT00000019196	ENSSSCT00000005834
ENSSSCT00000013413	ENSSSCT00000012134	ENSSSCT00000019555	ENSSSCT00000004173
ENSSSCT00000031528	ENSSSCT00000012521	ENSSSCT00000019621	ENSSSCT00000013596
ENSSSCT00000036110	ENSSSCT00000014488	ENSSSCT00000022275	ENSSSCT00000002945
ENSSSCT00000024496	ENSSSCT00000016455	ENSSSCT00000022760	ENSSSCT00000011810
ENSSSCT00000004990	ENSSSCT00000016859	ENSSSCT00000023212	ENSSSCT00000003177
ENSSSCT00000012470	ENSSSCT00000017072	ENSSSCT00000023660	ENSSSCT00000004005
ENSSSCT00000024545	ENSSSCT00000017372	ENSSSCT00000023781	ENSSSCT00000032598
ENSSSCT00000028724	ENSSSCT00000018445	ENSSSCT00000024687	ENSSSCT00000024427
ENSSSCT00000024288	ENSSSCT00000022873	ENSSSCT00000025180	ENSSSCT00000007514
ENSSSCT00000007751	ENSSSCT00000022921	ENSSSCT00000025570	ENSSSCT00000032610
ENSSSCT00000035279	ENSSSCT00000023085	ENSSSCT00000027355	ENSSSCT00000008789
ENSSSCT00000034613	ENSSSCT00000024607	ENSSSCT00000027658	ENSSSCT00000023866
ENSSSCT00000033518	ENSSSCT00000024802	ENSSSCT00000028148	ENSSSCT00000030095
ENSSSCT00000009286	ENSSSCT00000026081	ENSSSCT00000028369	ENSSSCT00000014141
ENSSSCT00000034263	ENSSSCT00000026159	ENSSSCT00000028382	ENSSSCT00000014153
ENSSSCT00000012650	ENSSSCT00000026377	ENSSSCT00000028490	ENSSSCT00000001808
ENSSSCT00000025344	ENSSSCT00000027098	ENSSSCT00000028900	ENSSSCT00000035664
ENSSSCT00000023756	ENSSSCT00000027415	ENSSSCT00000029172	ENSSSCT00000023175
ENSSSCT00000000477	ENSSSCT00000029044	ENSSSCT00000029983	ENSSSCT00000012657
ENSSSCT00000000561	ENSSSCT00000029064	ENSSSCT00000030040	ENSSSCT00000034721
ENSSSCT00000001278	ENSSSCT00000029287	ENSSSCT00000030163	ENSSSCT00000030870
ENSSSCT00000002010	ENSSSCT00000030402	ENSSSCT00000031141	ENSSSCT00000018846
ENSSSCT00000002014	ENSSSCT00000031977	ENSSSCT00000031657	ENSSSCT00000032801
ENSSSCT00000003385	ENSSSCT00000033231	ENSSSCT00000031984	ENSSSCT00000036264
ENSSSCT00000003547	ENSSSCT00000033515	ENSSSCT00000032610	ENSSSCT00000013476
ENSSSCT00000003751	ENSSSCT00000033945	ENSSSCT00000033079	ENSSSCT00000016328
ENSSSCT00000004088	ENSSSCT00000035818	ENSSSCT00000033336	ENSSSCT00000027590
ENSSSCT00000004110	ENSSSCT00000036173	ENSSSCT00000033593	ENSSSCT00000034396
ENSSSCT00000004187	ENSSSCT00000036304	ENSSSCT00000033655	ENSSSCT00000008893
ENSSSCT00000005846	ENSSSCT00000011757	ENSSSCT00000033773	ENSSSCT00000003237
ENSSSCT00000006966	ENSSSCT00000024476	ENSSSCT00000034617	ENSSSCT00000036236
ENSSSCT00000008133	ENSSSCT00000000042	ENSSSCT00000035266	ENSSSCT00000035236
ENSSSCT00000008899	ENSSSCT00000000245	ENSSSCT00000035543	ENSSSCT00000011894
ENSSSCT00000009446	ENSSSCT00000000653	ENSSSCT00000029314	ENSSSCT00000031237
ENSSSCT00000009828	ENSSSCT00000002114	ENSSSCT00000001713	ENSSSCT00000024739
ENSSSCT00000009840	ENSSSCT00000002502	ENSSSCT00000003130	ENSSSCT00000028763
ENSSSCT00000009924	ENSSSCT00000002696	ENSSSCT00000013254	ENSSSCT00000009048
ENSSSCT00000010263	ENSSSCT00000003596	ENSSSCT00000018435	ENSSSCT00000033637
ENSSSCT00000010277	ENSSSCT00000006245	ENSSSCT00000026437	ENSSSCT00000007652
ENSSSCT00000010435	ENSSSCT00000015342	ENSSSCT00000034794	ENSSSCT00000033622
ENSSSCT00000010477	ENSSSCT00000017457	ENSSSCT00000035921	ENSSSCT00000027660
ENSSSCT00000010661	ENSSSCT00000036491	ENSSSCT00000007439	ENSSSCT00000026265
ENSSSCT00000011064	ENSSSCT00000032634	ENSSSCT00000013005	ENSSSCT00000030730
ENSSSCT00000011222	ENSSSCT00000001738	ENSSSCT00000030968	ENSSSCT00000005610
ENSSSCT00000011435	ENSSSCT00000009416	ENSSSCT00000011355	ENSSSCT00000032250
ENSSSCT00000011471	ENSSSCT00000022628	ENSSSCT00000000477	ENSSSCT00000016859
ENSSSCT00000012523	ENSSSCT00000027640	ENSSSCT00000029719	ENSSSCT00000030054
ENSSSCT00000012845	ENSSSCT00000028095	ENSSSCT00000029929	ENSSSCT00000000675
ENSSSCT00000014684	ENSSSCT00000029789	ENSSSCT00000007844	ENSSSCT00000000837
ENSSSCT00000015325	ENSSSCT00000008992	ENSSSCT00000010767	ENSSSCT00000004510
ENSSSCT00000015519	ENSSSCT00000009747	ENSSSCT00000024017	ENSSSCT00000006368
ENSSSCT00000015571	ENSSSCT00000030248	ENSSSCT00000024916	ENSSSCT00000007037
ENSSSCT00000015722	ENSSSCT00000031401	ENSSSCT00000009923	ENSSSCT00000008502
ENSSSCT00000015968	ENSSSCT00000036030	ENSSSCT00000013660	ENSSSCT00000010773
ENSSSCT00000016146	ENSSSCT00000005133	ENSSSCT00000018372	ENSSSCT00000014171
ENSSSCT00000016699	ENSSSCT00000010224	ENSSSCT00000004846	ENSSSCT00000015138
ENSSSCT00000017306	ENSSSCT00000010628	ENSSSCT00000014803	ENSSSCT00000015979
ENSSSCT00000018829	ENSSSCT00000014533	ENSSSCT00000017088	ENSSSCT00000016309
ENSSSCT00000018923	ENSSSCT00000018906	ENSSSCT00000025385	ENSSSCT00000018092
ENSSSCT00000019337	ENSSSCT00000025662	ENSSSCT00000012537	ENSSSCT00000025007
ENSSSCT00000019412	ENSSSCT00000026618	ENSSSCT00000014112	ENSSSCT00000025431
ENSSSCT00000023099	ENSSSCT00000031307	ENSSSCT00000031322	ENSSSCT00000027932
ENSSSCT00000024186	ENSSSCT00000032782	ENSSSCT00000012996	ENSSSCT00000031272
ENSSSCT00000024359	ENSSSCT00000033725	ENSSSCT00000015711	ENSSSCT00000032011
ENSSSCT00000024773	ENSSSCT00000004088	ENSSSCT00000000857	ENSSSCT00000033358
ENSSSCT00000024882	ENSSSCT00000017306	ENSSSCT00000008874	ENSSSCT00000035521
ENSSSCT00000025274	ENSSSCT00000029417	ENSSSCT00000009374	ENSSSCT00000036681
ENSSSCT00000025320	ENSSSCT00000030384	ENSSSCT00000012328	ENSSSCT00000024564
ENSSSCT00000026180	ENSSSCT00000002546	ENSSSCT00000015586	ENSSSCT00000032387
ENSSSCT00000027310	ENSSSCT00000005636	ENSSSCT00000000999	ENSSSCT00000004156
ENSSSCT00000027742	ENSSSCT00000035025	ENSSSCT00000030634	ENSSSCT00000025394
ENSSSCT00000028531	ENSSSCT00000005275	ENSSSCT00000035275	ENSSSCT00000009643
ENSSSCT00000028741	ENSSSCT00000006081	ENSSSCT00000023352	ENSSSCT00000034082
ENSSSCT00000029417	ENSSSCT00000009083	ENSSSCT00000013659	ENSSSCT00000031562
ENSSSCT00000029530	ENSSSCT00000010629	ENSSSCT00000003227	ENSSSCT00000001227
ENSSSCT00000029719	ENSSSCT00000023610	ENSSSCT00000024993	ENSSSCT00000013031
ENSSSCT00000029880	ENSSSCT00000036551	ENSSSCT00000035176	ENSSSCT00000028094
ENSSSCT00000030384	ENSSSCT00000000273	ENSSSCT00000004093	ENSSSCT00000023569
ENSSSCT00000031250	ENSSSCT00000007284	ENSSSCT00000003988	ENSSSCT00000018898
ENSSSCT00000031252	ENSSSCT00000013505	ENSSSCT00000010375	ENSSSCT00000023868
ENSSSCT00000031373	ENSSSCT00000029817	ENSSSCT00000031977	ENSSSCT00000005193
ENSSSCT00000031474	ENSSSCT00000005813	ENSSSCT00000036173	ENSSSCT00000034585
ENSSSCT00000031945	ENSSSCT00000007598	ENSSSCT00000009416	ENSSSCT00000017060
ENSSSCT00000032406	ENSSSCT00000017494	ENSSSCT00000005133	ENSSSCT00000009199
ENSSSCT00000033353	ENSSSCT00000029350	ENSSSCT00000032782	ENSSSCT00000012849
ENSSSCT00000033691	ENSSSCT00000031502	ENSSSCT00000035025	ENSSSCT00000012879
ENSSSCT00000033791	ENSSSCT00000033058	ENSSSCT00000005813	ENSSSCT00000003932
ENSSSCT00000034364	ENSSSCT00000011076	ENSSSCT00000000005	ENSSSCT00000028175
ENSSSCT00000034464	ENSSSCT00000032087	ENSSSCT00000023701	ENSSSCT00000009743
ENSSSCT00000036100	ENSSSCT00000028392	ENSSSCT00000029169	ENSSSCT00000014306
ENSSSCT00000036268	ENSSSCT00000019647	ENSSSCT00000013797	ENSSSCT00000009663
ENSSSCT00000036381	ENSSSCT00000022497	ENSSSCT00000029880	ENSSSCT00000019070
ENSSSCT00000033476	ENSSSCT00000019532	ENSSSCT00000002281	ENSSSCT00000022557
ENSSSCT00000007605	ENSSSCT00000018879	ENSSSCT00000014873	ENSSSCT00000001357
ENSSSCT00000032460	ENSSSCT00000005007	ENSSSCT00000015641	ENSSSCT00000033833
ENSSSCT00000032655	ENSSSCT00000010933	ENSSSCT00000034182	ENSSSCT00000035477
ENSSSCT00000032838	ENSSSCT00000033258	ENSSSCT00000019390	ENSSSCT00000030443
ENSSSCT00000035823	ENSSSCT00000023220	ENSSSCT00000007934	ENSSSCT00000009348
ENSSSCT00000036024	ENSSSCT00000035145	ENSSSCT00000023649	ENSSSCT00000017233
ENSSSCT00000018876	ENSSSCT00000024609	ENSSSCT00000028411	ENSSSCT00000003670
ENSSSCT00000017840	ENSSSCT00000010440	ENSSSCT00000018923	ENSSSCT00000004166
ENSSSCT00000000911	ENSSSCT00000003278	ENSSSCT00000016391	ENSSSCT00000004695
ENSSSCT00000035197	ENSSSCT00000004518	ENSSSCT00000035481	ENSSSCT00000016651
ENSSSCT00000023302	ENSSSCT00000031967	ENSSSCT00000025179	ENSSSCT00000018817
ENSSSCT00000005197	ENSSSCT00000008223	ENSSSCT00000034123	ENSSSCT00000030104
ENSSSCT00000009453	ENSSSCT00000017347	ENSSSCT00000032596	ENSSSCT00000019361
ENSSSCT00000033762	ENSSSCT00000032516	ENSSSCT00000035126	ENSSSCT00000022508
ENSSSCT00000011009	ENSSSCT00000034085	ENSSSCT00000014485	ENSSSCT00000006142
ENSSSCT00000003127	ENSSSCT00000036509	ENSSSCT00000035656	ENSSSCT00000031739
ENSSSCT00000000573	ENSSSCT00000023112	ENSSSCT00000019088	ENSSSCT00000030826
ENSSSCT00000033148	ENSSSCT00000012646	ENSSSCT00000035639	ENSSSCT00000023781
ENSSSCT00000036133	ENSSSCT00000027857	ENSSSCT00000024428	ENSSSCT00000030040
ENSSSCT00000035326	ENSSSCT00000029781	ENSSSCT00000014705	ENSSSCT00000010375
ENSSSCT00000025381	ENSSSCT00000025057	ENSSSCT00000028536	ENSSSCT00000036173
ENSSSCT00000027560	ENSSSCT00000026380	ENSSSCT00000006419	ENSSSCT00000000005
ENSSSCT00000018671	ENSSSCT00000029650	ENSSSCT00000006919	ENSSSCT00000023649
ENSSSCT00000033266	ENSSSCT00000011603	ENSSSCT00000023575	ENSSSCT00000014485
ENSSSCT00000010868	ENSSSCT00000017222	ENSSSCT00000003751	ENSSSCT00000026955
ENSSSCT00000013058	ENSSSCT00000018076	ENSSSCT00000011630	ENSSSCT00000004719
ENSSSCT00000023623	ENSSSCT00000009949	ENSSSCT00000014255	ENSSSCT00000016008
ENSSSCT00000003002	ENSSSCT00000032296	ENSSSCT00000017224	ENSSSCT00000016780
ENSSSCT00000010210	ENSSSCT00000035299	ENSSSCT00000016251	ENSSSCT00000028856
ENSSSCT00000033128	ENSSSCT00000006459	ENSSSCT00000017637	ENSSSCT00000014254
ENSSSCT00000015345	ENSSSCT00000035202	ENSSSCT00000006496	ENSSSCT00000032087
ENSSSCT00000012119	ENSSSCT00000006323	ENSSSCT00000011562	ENSSSCT00000028741
ENSSSCT00000008438	ENSSSCT00000035936	ENSSSCT00000017574	ENSSSCT00000011903
ENSSSCT00000002571	ENSSSCT00000005214	ENSSSCT00000031926	ENSSSCT00000005395
ENSSSCT00000001936	ENSSSCT00000025484	ENSSSCT00000026955	ENSSSCT00000001339
ENSSSCT00000030870	ENSSSCT00000035462	ENSSSCT00000028994	ENSSSCT00000006177
ENSSSCT00000025861	ENSSSCT00000006658	ENSSSCT00000005367	ENSSSCT00000014806
ENSSSCT00000030607	ENSSSCT00000009286	ENSSSCT00000030191	ENSSSCT00000000925
ENSSSCT00000026152	ENSSSCT00000023896	ENSSSCT00000029224	ENSSSCT00000027487
ENSSSCT00000033265	ENSSSCT00000008559	ENSSSCT00000014794	ENSSSCT00000000553
ENSSSCT00000024893	ENSSSCT00000000472	ENSSSCT00000014821	ENSSSCT00000000561
ENSSSCT00000029636	ENSSSCT00000016906	ENSSSCT00000011316	ENSSSCT00000000757
ENSSSCT00000013533	ENSSSCT00000030851	ENSSSCT00000023503	ENSSSCT00000000828
ENSSSCT00000036115	ENSSSCT00000007013	ENSSSCT00000024348	ENSSSCT00000029011
ENSSSCT00000035485	ENSSSCT00000034396	ENSSSCT00000003020	ENSSSCT00000011482
ENSSSCT00000006121	ENSSSCT00000010389	ENSSSCT00000019095	ENSSSCT00000029365
ENSSSCT00000034496	ENSSSCT00000014981	ENSSSCT00000015402	ENSSSCT00000036482
ENSSSCT00000033136	ENSSSCT00000018171	ENSSSCT00000025382	ENSSSCT00000007341
ENSSSCT00000029632	ENSSSCT00000013837	ENSSSCT00000026880	ENSSSCT00000029328
ENSSSCT00000032851	ENSSSCT00000012464	ENSSSCT00000007392	ENSSSCT00000022526
ENSSSCT00000034068	ENSSSCT00000024639	ENSSSCT00000034341	ENSSSCT00000008798
ENSSSCT00000009794	ENSSSCT00000034624	ENSSSCT00000006183	ENSSSCT00000005046
ENSSSCT00000013701	ENSSSCT00000012944	ENSSSCT00000035008	ENSSSCT00000019440
ENSSSCT00000034585	ENSSSCT00000011295	ENSSSCT00000015782	ENSSSCT00000007743
ENSSSCT00000035309	ENSSSCT00000035504	ENSSSCT00000010716	ENSSSCT00000004324
ENSSSCT00000022509	ENSSSCT00000034241	ENSSSCT00000034644	ENSSSCT00000029437
ENSSSCT00000033288	ENSSSCT00000033332	ENSSSCT00000036087	ENSSSCT00000030905
ENSSSCT00000007522	ENSSSCT00000018783	ENSSSCT00000035843	ENSSSCT00000006191
ENSSSCT00000031873	ENSSSCT00000032743	ENSSSCT00000034396	ENSSSCT00000018128
ENSSSCT00000034326	ENSSSCT00000023386	ENSSSCT00000004766	ENSSSCT00000029040
ENSSSCT00000000197	ENSSSCT00000022747	ENSSSCT00000034950	ENSSSCT00000002631
ENSSSCT00000000649	ENSSSCT00000027808	ENSSSCT00000023204	ENSSSCT00000029239
ENSSSCT00000000999	ENSSSCT00000030740	ENSSSCT00000001029	ENSSSCT00000030531
ENSSSCT00000001563	ENSSSCT00000033114	ENSSSCT00000027299	ENSSSCT00000035296
ENSSSCT00000001807	ENSSSCT00000036561	ENSSSCT00000035728	ENSSSCT00000030612
ENSSSCT00000002546	ENSSSCT00000036634	ENSSSCT00000030177	ENSSSCT00000034521
ENSSSCT00000002719	ENSSSCT00000032870	ENSSSCT00000022847	ENSSSCT00000006045
ENSSSCT00000002836	ENSSSCT00000036459	ENSSSCT00000023506	ENSSSCT00000034123
ENSSSCT00000003844	ENSSSCT00000022837	ENSSSCT00000004900	ENSSSCT00000036249
ENSSSCT00000004488	ENSSSCT00000035896	ENSSSCT00000033681	ENSSSCT00000006650
ENSSSCT00000004534	ENSSSCT00000034424	ENSSSCT00000006205	ENSSSCT00000034051
ENSSSCT00000004648	ENSSSCT00000001994	ENSSSCT00000030809	ENSSSCT00000032780
ENSSSCT00000004886	ENSSSCT00000035161	ENSSSCT00000035229	ENSSSCT00000033530
ENSSSCT00000005404	ENSSSCT00000034252	ENSSSCT00000024526	ENSSSCT00000034893
ENSSSCT00000005488	ENSSSCT00000008388	ENSSSCT00000022344	ENSSSCT00000015723
ENSSSCT00000005636	ENSSSCT00000033757	ENSSSCT00000033387	ENSSSCT00000028278
ENSSSCT00000005911	ENSSSCT00000012275	ENSSSCT00000035299	ENSSSCT00000033797
ENSSSCT00000006585	ENSSSCT00000035359	ENSSSCT00000030087	ENSSSCT00000005804
ENSSSCT00000007275	ENSSSCT00000000005	ENSSSCT00000033931	ENSSSCT00000033191
ENSSSCT00000007377	ENSSSCT00000002754	ENSSSCT00000033197	ENSSSCT00000001296
ENSSSCT00000007579	ENSSSCT00000003189	ENSSSCT00000018789	ENSSSCT00000007603
ENSSSCT00000007955	ENSSSCT00000003970	ENSSSCT00000011113	ENSSSCT00000019264
ENSSSCT00000008110	ENSSSCT00000006581	ENSSSCT00000010120	ENSSSCT00000027075
ENSSSCT00000008208	ENSSSCT00000007487	ENSSSCT00000003686	ENSSSCT00000024867
ENSSSCT00000008283	ENSSSCT00000007727	ENSSSCT00000025945	ENSSSCT00000027845
ENSSSCT00000008600	ENSSSCT00000007872	ENSSSCT00000007002	ENSSSCT00000028947
ENSSSCT00000008657	ENSSSCT00000007875	ENSSSCT00000024586	ENSSSCT00000010495
ENSSSCT00000008699	ENSSSCT00000007891	ENSSSCT00000030269	ENSSSCT00000035428
ENSSSCT00000009313	ENSSSCT00000008080	ENSSSCT00000036296	ENSSSCT00000034343
ENSSSCT00000010006	ENSSSCT00000011015	ENSSSCT00000023577	ENSSSCT00000007765
ENSSSCT00000010872	ENSSSCT00000011613	ENSSSCT00000028278	ENSSSCT00000014917
ENSSSCT00000011081	ENSSSCT00000011910	ENSSSCT00000023521	ENSSSCT00000035198
ENSSSCT00000011587	ENSSSCT00000014522	ENSSSCT00000005565	ENSSSCT00000024609
ENSSSCT00000012263	ENSSSCT00000014706	ENSSSCT00000007478	ENSSSCT00000033008
ENSSSCT00000012420	ENSSSCT00000015063	ENSSSCT00000016953	ENSSSCT00000012745
ENSSSCT00000012750	ENSSSCT00000019169	ENSSSCT00000008014	ENSSSCT00000035297
ENSSSCT00000012751	ENSSSCT00000022888	ENSSSCT00000016724	ENSSSCT00000025271
ENSSSCT00000014699	ENSSSCT00000023223	ENSSSCT00000025355	ENSSSCT00000014091
ENSSSCT00000014702	ENSSSCT00000023701	ENSSSCT00000023386	ENSSSCT00000031907
ENSSSCT00000015266	ENSSSCT00000026168	ENSSSCT00000034271	ENSSSCT00000007692
ENSSSCT00000015712	ENSSSCT00000026414	ENSSSCT00000026489	ENSSSCT00000034526
ENSSSCT00000016264	ENSSSCT00000026665	ENSSSCT00000000478	ENSSSCT00000031324
ENSSSCT00000016385	ENSSSCT00000027594	ENSSSCT00000014079	ENSSSCT00000000821
ENSSSCT00000016452	ENSSSCT00000027694	ENSSSCT00000012592	ENSSSCT00000031007
ENSSSCT00000016987	ENSSSCT00000029280	ENSSSCT00000025760	ENSSSCT00000024851
ENSSSCT00000017210	ENSSSCT00000034506	ENSSSCT00000007673	ENSSSCT00000017223
ENSSSCT00000017784	ENSSSCT00000034709	ENSSSCT00000034381	ENSSSCT00000024179
ENSSSCT00000017858	ENSSSCT00000035489	ENSSSCT00000007692	ENSSSCT00000036164
ENSSSCT00000018188	ENSSSCT00000035979	ENSSSCT00000034676	ENSSSCT00000032746
ENSSSCT00000019273	ENSSSCT00000000484	ENSSSCT00000005677	ENSSSCT00000016352
ENSSSCT00000023605	ENSSSCT00000000925	ENSSSCT00000017370	ENSSSCT00000006989
ENSSSCT00000024425	ENSSSCT00000008541	ENSSSCT00000034620	ENSSSCT00000027411
ENSSSCT00000024993	ENSSSCT00000012199	ENSSSCT00000013570	ENSSSCT00000006481
ENSSSCT00000026070	ENSSSCT00000015354	ENSSSCT00000035542	ENSSSCT00000019350
ENSSSCT00000027335	ENSSSCT00000019437	ENSSSCT00000033331	ENSSSCT00000009404
ENSSSCT00000027913	ENSSSCT00000029649	ENSSSCT00000034564	ENSSSCT00000024675
ENSSSCT00000028806	ENSSSCT00000000210	ENSSSCT00000019077	ENSSSCT00000034296
ENSSSCT00000028843	ENSSSCT00000012074	ENSSSCT00000002677	ENSSSCT00000034538
ENSSSCT00000028999	ENSSSCT00000023800	ENSSSCT00000035663	ENSSSCT00000031510
ENSSSCT00000029493	ENSSSCT00000028456	ENSSSCT00000023059	ENSSSCT00000030809
ENSSSCT00000029929	ENSSSCT00000029169	ENSSSCT00000011451	ENSSSCT00000034825
ENSSSCT00000030357	ENSSSCT00000005535	ENSSSCT00000024766	ENSSSCT00000019273
ENSSSCT00000030437	ENSSSCT00000000051	ENSSSCT00000035799	ENSSSCT00000017001
ENSSSCT00000031323	ENSSSCT00000008446	ENSSSCT00000022878	ENSSSCT00000003115
ENSSSCT00000032641	ENSSSCT00000013797	ENSSSCT00000036475	ENSSSCT00000016480
ENSSSCT00000032757	ENSSSCT00000028339	ENSSSCT00000028522	ENSSSCT00000023038
ENSSSCT00000033253	ENSSSCT00000036286	ENSSSCT00000025580	ENSSSCT00000004342
ENSSSCT00000033405	ENSSSCT00000006966	ENSSSCT00000035217	ENSSSCT00000015630
ENSSSCT00000033464	ENSSSCT00000029880	ENSSSCT00000012643	ENSSSCT00000025948
ENSSSCT00000035025	ENSSSCT00000011081	ENSSSCT00000022956	ENSSSCT00000019505
ENSSSCT00000036528	ENSSSCT00000015266	ENSSSCT00000024217	ENSSSCT00000010928
ENSSSCT00000002069	ENSSSCT00000002281	ENSSSCT00000009362	ENSSSCT00000017007
ENSSSCT00000023380	ENSSSCT00000017126	ENSSSCT00000024490	ENSSSCT00000027514
ENSSSCT00000035125	ENSSSCT00000032022	ENSSSCT00000003452	ENSSSCT00000008354
ENSSSCT00000035790	ENSSSCT00000032562	ENSSSCT00000014638	ENSSSCT00000008361
ENSSSCT00000000813	ENSSSCT00000007123	ENSSSCT00000000589	ENSSSCT00000014280
ENSSSCT00000035843	ENSSSCT00000018086	ENSSSCT00000000617	ENSSSCT00000023102
ENSSSCT00000036008	ENSSSCT00000018939	ENSSSCT00000001259	ENSSSCT00000000177
ENSSSCT00000034145	ENSSSCT00000022970	ENSSSCT00000002858	ENSSSCT00000000321
ENSSSCT00000034921	ENSSSCT00000004085	ENSSSCT00000003426	ENSSSCT00000001686
ENSSSCT00000005313	ENSSSCT00000018328	ENSSSCT00000003491	ENSSSCT00000002066
ENSSSCT00000001304	ENSSSCT00000023059	ENSSSCT00000004242	ENSSSCT00000002398
ENSSSCT00000016310	ENSSSCT00000033006	ENSSSCT00000004596	ENSSSCT00000003506
ENSSSCT00000018451	ENSSSCT00000022571	ENSSSCT00000004719	ENSSSCT00000004910
ENSSSCT00000032643	ENSSSCT00000018543	ENSSSCT00000004851	ENSSSCT00000006283
ENSSSCT00000036070	ENSSSCT00000025322	ENSSSCT00000006733	ENSSSCT00000006836
ENSSSCT00000036514	ENSSSCT00000025126	ENSSSCT00000007335	ENSSSCT00000008199
ENSSSCT00000013297	ENSSSCT00000014853	ENSSSCT00000008491	ENSSSCT00000009462
ENSSSCT00000022417	ENSSSCT00000016771	ENSSSCT00000008501	ENSSSCT00000011054
ENSSSCT00000013281	ENSSSCT00000026297	ENSSSCT00000009689	ENSSSCT00000012734
ENSSSCT00000033924	ENSSSCT00000032718	ENSSSCT00000010002	ENSSSCT00000013179
ENSSSCT00000034248	ENSSSCT00000009832	ENSSSCT00000011276	ENSSSCT00000015539
ENSSSCT00000001547	ENSSSCT00000009052	ENSSSCT00000011830	ENSSSCT00000017584
ENSSSCT00000019390	ENSSSCT00000008460	ENSSSCT00000011954	ENSSSCT00000024445
ENSSSCT00000033349	ENSSSCT00000036566	ENSSSCT00000012312	ENSSSCT00000025812
ENSSSCT00000026442	ENSSSCT00000014873	ENSSSCT00000012327	ENSSSCT00000025975
ENSSSCT00000033115	ENSSSCT00000024650	ENSSSCT00000013427	ENSSSCT00000027069
ENSSSCT00000001740	ENSSSCT00000000566	ENSSSCT00000013646	ENSSSCT00000029823
ENSSSCT00000034788	ENSSSCT00000032901	ENSSSCT00000013680	ENSSSCT00000030440
ENSSSCT00000034177	ENSSSCT00000027365	ENSSSCT00000015176	ENSSSCT00000030582
ENSSSCT00000015415	ENSSSCT00000030563	ENSSSCT00000015607	ENSSSCT00000031249
ENSSSCT00000033621	ENSSSCT00000033194	ENSSSCT00000016008	ENSSSCT00000033676
ENSSSCT00000005362	ENSSSCT00000002164	ENSSSCT00000016780	ENSSSCT00000034034
ENSSSCT00000035035	ENSSSCT00000013871	ENSSSCT00000016932	ENSSSCT00000034324
ENSSSCT00000022673	ENSSSCT00000029842	ENSSSCT00000017448	ENSSSCT00000036640
ENSSSCT00000036087	ENSSSCT00000002955	ENSSSCT00000017838	ENSSSCT00000009352
ENSSSCT00000009896	ENSSSCT00000017460	ENSSSCT00000019288	ENSSSCT00000026965
ENSSSCT00000023922	ENSSSCT00000024747	ENSSSCT00000019461	ENSSSCT00000017820
ENSSSCT00000001114	ENSSSCT00000023290	ENSSSCT00000022547	ENSSSCT00000001051
ENSSSCT00000035155	ENSSSCT00000035271	ENSSSCT00000022586	ENSSSCT00000023104
ENSSSCT00000024260	ENSSSCT00000016567	ENSSSCT00000023005	ENSSSCT00000028863
ENSSSCT00000004824	ENSSSCT00000005565	ENSSSCT00000023428	ENSSSCT00000013101
ENSSSCT00000033068	ENSSSCT00000007387	ENSSSCT00000023788	ENSSSCT00000033625
ENSSSCT00000012464	ENSSSCT00000017173	ENSSSCT00000024208	ENSSSCT00000026915
ENSSSCT00000025841	ENSSSCT00000034463	ENSSSCT00000024543	ENSSSCT00000006245
ENSSSCT00000015505	ENSSSCT00000004265	ENSSSCT00000025886	ENSSSCT00000025662
ENSSSCT00000034684	ENSSSCT00000019162	ENSSSCT00000026378	ENSSSCT00000022970
ENSSSCT00000023160	ENSSSCT00000017197	ENSSSCT00000026543	ENSSSCT00000033194
ENSSSCT00000003036	ENSSSCT00000034650	ENSSSCT00000026815	ENSSSCT00000002164
ENSSSCT00000015504	ENSSSCT00000001727	ENSSSCT00000027068	ENSSSCT00000023925
ENSSSCT00000035070	ENSSSCT00000034224	ENSSSCT00000027470	ENSSSCT00000012660
ENSSSCT00000012022	ENSSSCT00000033805	ENSSSCT00000027885	ENSSSCT00000027572
ENSSSCT00000035154	ENSSSCT00000015699	ENSSSCT00000028856	ENSSSCT00000010197
ENSSSCT00000031438	ENSSSCT00000035032	ENSSSCT00000029300	ENSSSCT00000033595
ENSSSCT00000035627	ENSSSCT00000001740	ENSSSCT00000029401	ENSSSCT00000012333
ENSSSCT00000001564	ENSSSCT00000034941	ENSSSCT00000029935	ENSSSCT00000017705
ENSSSCT00000002281	ENSSSCT00000003065	ENSSSCT00000030210	ENSSSCT00000024477
ENSSSCT00000002528	ENSSSCT00000036345	ENSSSCT00000030255	ENSSSCT00000002585
ENSSSCT00000003593	ENSSSCT00000026663	ENSSSCT00000031757	ENSSSCT00000002586
ENSSSCT00000003641	ENSSSCT00000036394	ENSSSCT00000032057	ENSSSCT00000000165
ENSSSCT00000003912	ENSSSCT00000036141	ENSSSCT00000032213	ENSSSCT00000000616
ENSSSCT00000005104	ENSSSCT00000023390	ENSSSCT00000032446	ENSSSCT00000035855
ENSSSCT00000005275	ENSSSCT00000004650	ENSSSCT00000035019	ENSSSCT00000006759
ENSSSCT00000005664	ENSSSCT00000024896	ENSSSCT00000035527	ENSSSCT00000005937
ENSSSCT00000005914	ENSSSCT00000032940	ENSSSCT00000035613	ENSSSCT00000013323
ENSSSCT00000006081	ENSSSCT00000005594	ENSSSCT00000034124	ENSSSCT00000005196
ENSSSCT00000008405	ENSSSCT00000009966	ENSSSCT00000005307	ENSSSCT00000008751
ENSSSCT00000008927	ENSSSCT00000012622	ENSSSCT00000014254	ENSSSCT00000015500
ENSSSCT00000009083	ENSSSCT00000030088	ENSSSCT00000000454	ENSSSCT00000027635
ENSSSCT00000009326	ENSSSCT00000008549	ENSSSCT00000006747	ENSSSCT00000017053
ENSSSCT00000010629	ENSSSCT00000031871	ENSSSCT00000024549	ENSSSCT00000024868
ENSSSCT00000010822	ENSSSCT00000035614	ENSSSCT00000014098	ENSSSCT00000000263
ENSSSCT00000010843	ENSSSCT00000015165	ENSSSCT00000016754	ENSSSCT00000025385
ENSSSCT00000011630	ENSSSCT00000032867	ENSSSCT00000034613	ENSSSCT00000024993
ENSSSCT00000012981	ENSSSCT00000036315	ENSSSCT00000003547	ENSSSCT00000035656
ENSSSCT00000014203	ENSSSCT00000025079	ENSSSCT00000007377	ENSSSCT00000035639
ENSSSCT00000014312	ENSSSCT00000031877	ENSSSCT00000033405	ENSSSCT00000014591
ENSSSCT00000014365	ENSSSCT00000017208	ENSSSCT00000005104	ENSSSCT00000015553
ENSSSCT00000014553	ENSSSCT00000014619	ENSSSCT00000026181	ENSSSCT00000031009
ENSSSCT00000015407	ENSSSCT00000026642	ENSSSCT00000018369	ENSSSCT00000001738
ENSSSCT00000015453	ENSSSCT00000034854	ENSSSCT00000034567	ENSSSCT00000025817
ENSSSCT00000016380	ENSSSCT00000018847	ENSSSCT00000012274	ENSSSCT00000023231
ENSSSCT00000016386	ENSSSCT00000018675	ENSSSCT00000027513	ENSSSCT00000010414
ENSSSCT00000017371	ENSSSCT00000004159	ENSSSCT00000000449	ENSSSCT00000003356
ENSSSCT00000017419	ENSSSCT00000025734	ENSSSCT00000006982	ENSSSCT00000030564
ENSSSCT00000017672	ENSSSCT00000022783	ENSSSCT00000034175	ENSSSCT00000004864
ENSSSCT00000017862	ENSSSCT00000035488	ENSSSCT00000022875	ENSSSCT00000014672
ENSSSCT00000018649	ENSSSCT00000001745	ENSSSCT00000032609	ENSSSCT00000009577
ENSSSCT00000023610	ENSSSCT00000004345	ENSSSCT00000002632	ENSSSCT00000004115
ENSSSCT00000024859	ENSSSCT00000005251	ENSSSCT00000011570	ENSSSCT00000008467
ENSSSCT00000025228	ENSSSCT00000007237	ENSSSCT00000012503	ENSSSCT00000010889
ENSSSCT00000025343	ENSSSCT00000007426	ENSSSCT00000032244	ENSSSCT00000010754
ENSSSCT00000026118	ENSSSCT00000009459	ENSSSCT00000007477	ENSSSCT00000010845
ENSSSCT00000026581	ENSSSCT00000009858	ENSSSCT00000001547	ENSSSCT00000016264
ENSSSCT00000027220	ENSSSCT00000011441	ENSSSCT00000013132	ENSSSCT00000031019
ENSSSCT00000027523	ENSSSCT00000013518	ENSSSCT00000011468	ENSSSCT00000005757
ENSSSCT00000027607	ENSSSCT00000015598	ENSSSCT00000034351	ENSSSCT00000002219
ENSSSCT00000027915	ENSSSCT00000018880	ENSSSCT00000008405	ENSSSCT00000014013
ENSSSCT00000028536	ENSSSCT00000019033	ENSSSCT00000002696	ENSSSCT00000027536
ENSSSCT00000029661	ENSSSCT00000026738	ENSSSCT00000023610	ENSSSCT00000022816
ENSSSCT00000030034	ENSSSCT00000028067	ENSSSCT00000031502	ENSSSCT00000000216
ENSSSCT00000030450	ENSSSCT00000028701	ENSSSCT00000032087	ENSSSCT00000012229
ENSSSCT00000030785	ENSSSCT00000031030	ENSSSCT00000007727	ENSSSCT00000007141
ENSSSCT00000031728	ENSSSCT00000035607	ENSSSCT00000007891	ENSSSCT00000017862
ENSSSCT00000032514	ENSSSCT00000004125	ENSSSCT00000027694	ENSSSCT00000023944
ENSSSCT00000032552	ENSSSCT00000013089	ENSSSCT00000026738	ENSSSCT00000030361
ENSSSCT00000032593	ENSSSCT00000014778	ENSSSCT00000003075	ENSSSCT00000008718
ENSSSCT00000032784	ENSSSCT00000023925	ENSSSCT00000004534	ENSSSCT00000030610
ENSSSCT00000033150	ENSSSCT00000031633	ENSSSCT00000012101	ENSSSCT00000026585
ENSSSCT00000033418	ENSSSCT00000015577	ENSSSCT00000034300	ENSSSCT00000017271
ENSSSCT00000033681	ENSSSCT00000003075	ENSSSCT00000027565	ENSSSCT00000027245
ENSSSCT00000035104	ENSSSCT00000004141	ENSSSCT00000028741	ENSSSCT00000003787
ENSSSCT00000035176	ENSSSCT00000007031	ENSSSCT00000012603	ENSSSCT00000011672
ENSSSCT00000035512	ENSSSCT00000014876	ENSSSCT00000017744	ENSSSCT00000032569
ENSSSCT00000035577	ENSSSCT00000015641	ENSSSCT00000012091	ENSSSCT00000024984
ENSSSCT00000035919	ENSSSCT00000002262	ENSSSCT00000028906	ENSSSCT00000026354
ENSSSCT00000036118	ENSSSCT00000016464	ENSSSCT00000031916	ENSSSCT00000024664
ENSSSCT00000036201	ENSSSCT00000025779	ENSSSCT00000004145	ENSSSCT00000032587
ENSSSCT00000036551	ENSSSCT00000034182	ENSSSCT00000026832	ENSSSCT00000000016
ENSSSCT00000035296	ENSSSCT00000018083	ENSSSCT00000009359	ENSSSCT00000024673
ENSSSCT00000014740	ENSSSCT00000011064	ENSSSCT00000025091	ENSSSCT00000019132
ENSSSCT00000035408	ENSSSCT00000011471	ENSSSCT00000034420	ENSSSCT00000033691
ENSSSCT00000018115	ENSSSCT00000000197	ENSSSCT00000017840	ENSSSCT00000005049
ENSSSCT00000022837	ENSSSCT00000004534	ENSSSCT00000032178	ENSSSCT00000036302
ENSSSCT00000036490	ENSSSCT00000019390	ENSSSCT00000011903	ENSSSCT00000025103
ENSSSCT00000000096	ENSSSCT00000015407	ENSSSCT00000005075	ENSSSCT00000030719
ENSSSCT00000027686	ENSSSCT00000025343	ENSSSCT00000014591	ENSSSCT00000000701
ENSSSCT00000031219	ENSSSCT00000030785	ENSSSCT00000024407	ENSSSCT00000019644
ENSSSCT00000036535	ENSSSCT00000031520	ENSSSCT00000018665	ENSSSCT00000032807
ENSSSCT00000003980	ENSSSCT00000003982	ENSSSCT00000013699	ENSSSCT00000036646
ENSSSCT00000007432	ENSSSCT00000008865	ENSSSCT00000027662	ENSSSCT00000010717
ENSSSCT00000005480	ENSSSCT00000010411	ENSSSCT00000022277	ENSSSCT00000009189
ENSSSCT00000002595	ENSSSCT00000015551	ENSSSCT00000029252	ENSSSCT00000032054
ENSSSCT00000035872	ENSSSCT00000010832	ENSSSCT00000023605	ENSSSCT00000019060
ENSSSCT00000013441	ENSSSCT00000000783	ENSSSCT00000016295	ENSSSCT00000019516
ENSSSCT00000011987	ENSSSCT00000007111	ENSSSCT00000016299	ENSSSCT00000009156
ENSSSCT00000023126	ENSSSCT00000011273	ENSSSCT00000024938	ENSSSCT00000017058
ENSSSCT00000028155	ENSSSCT00000002047	ENSSSCT00000016351	ENSSSCT00000033015
ENSSSCT00000032516	ENSSSCT00000016938	ENSSSCT00000015669	ENSSSCT00000019084
ENSSSCT00000030679	ENSSSCT00000012101	ENSSSCT00000005395	ENSSSCT00000034471
ENSSSCT00000034193	ENSSSCT00000009887	ENSSSCT00000033520	ENSSSCT00000034216
ENSSSCT00000034373	ENSSSCT00000028507	ENSSSCT00000000188	ENSSSCT00000016567
ENSSSCT00000003744	ENSSSCT00000029008	ENSSSCT00000011865	ENSSSCT00000024917
ENSSSCT00000026760	ENSSSCT00000026993	ENSSSCT00000014034	ENSSSCT00000030219
ENSSSCT00000034773	ENSSSCT00000007292	ENSSSCT00000003977	ENSSSCT00000001158
ENSSSCT00000031859	ENSSSCT00000007323	ENSSSCT00000015723	ENSSSCT00000014473
ENSSSCT00000012564	ENSSSCT00000008981	ENSSSCT00000008099	ENSSSCT00000029571
ENSSSCT00000012565	ENSSSCT00000030882	ENSSSCT00000007548	ENSSSCT00000018760
ENSSSCT00000011047	ENSSSCT00000030458	ENSSSCT00000032516	ENSSSCT00000008282
ENSSSCT00000035775	ENSSSCT00000007138	ENSSSCT00000036237	ENSSSCT00000018959
ENSSSCT00000000295	ENSSSCT00000010754	ENSSSCT00000035535	ENSSSCT00000025580
ENSSSCT00000004936	ENSSSCT00000011932	ENSSSCT00000028763	ENSSSCT00000004223
ENSSSCT00000034864	ENSSSCT00000025368	ENSSSCT00000034544	ENSSSCT00000012487
ENSSSCT00000035590	ENSSSCT00000035470	ENSSSCT00000036474	ENSSSCT00000031763
ENSSSCT00000001062	ENSSSCT00000034300	ENSSSCT00000006322	ENSSSCT00000033106
ENSSSCT00000032887	ENSSSCT00000010415	ENSSSCT00000034376	ENSSSCT00000033864
ENSSSCT00000033560	ENSSSCT00000032763	ENSSSCT00000036391	ENSSSCT00000007187
ENSSSCT00000026642	ENSSSCT00000034444	ENSSSCT00000009306	ENSSSCT00000003474
ENSSSCT00000027939	ENSSSCT00000011437	ENSSSCT00000033609	ENSSSCT00000026132
ENSSSCT00000018240	ENSSSCT00000032160	ENSSSCT00000036096	ENSSSCT00000033776
ENSSSCT00000004807	ENSSSCT00000024754	ENSSSCT00000033364	ENSSSCT00000007150
ENSSSCT00000023827	ENSSSCT00000036346	ENSSSCT00000008994	ENSSSCT00000001304
ENSSSCT00000028473	ENSSSCT00000009404	ENSSSCT00000028017	ENSSSCT00000036237
ENSSSCT00000034686	ENSSSCT00000029239	ENSSSCT00000008537	ENSSSCT00000027489
ENSSSCT00000000052	ENSSSCT00000033477	ENSSSCT00000024930	ENSSSCT00000036383
ENSSSCT00000036570	ENSSSCT00000025726	ENSSSCT00000011851	ENSSSCT00000033505
ENSSSCT00000014576	ENSSSCT00000003848	ENSSSCT00000010825	ENSSSCT00000017118
ENSSSCT00000032987	ENSSSCT00000012522	ENSSSCT00000013479	ENSSSCT00000032028
ENSSSCT00000018675	ENSSSCT00000035623	ENSSSCT00000003487	ENSSSCT00000032743
ENSSSCT00000035991	ENSSSCT00000016953	ENSSSCT00000034152	ENSSSCT00000036061
ENSSSCT00000004233	ENSSSCT00000034925	ENSSSCT00000015427	ENSSSCT00000035483
ENSSSCT00000031019	ENSSSCT00000009339	ENSSSCT00000033881	ENSSSCT00000036338
ENSSSCT00000032701	ENSSSCT00000012435	ENSSSCT00000010550	ENSSSCT00000006129
ENSSSCT00000013724	ENSSSCT00000033085	ENSSSCT00000000763	ENSSSCT00000015793
ENSSSCT00000034650	ENSSSCT00000011111	ENSSSCT00000001352	ENSSSCT00000014799
ENSSSCT00000000229	ENSSSCT00000009989	ENSSSCT00000036194	ENSSSCT00000032633
ENSSSCT00000000273	ENSSSCT00000026087	ENSSSCT00000030733	ENSSSCT00000030089
ENSSSCT00000002176	ENSSSCT00000032271	ENSSSCT00000003983	ENSSSCT00000028202
ENSSSCT00000002205	ENSSSCT00000008899	ENSSSCT00000011017	ENSSSCT00000023869
ENSSSCT00000003431	ENSSSCT00000024529	ENSSSCT00000000303	ENSSSCT00000035672
ENSSSCT00000003932	ENSSSCT00000033800	ENSSSCT00000036399	ENSSSCT00000000773
ENSSSCT00000005719	ENSSSCT00000011851	ENSSSCT00000035172	ENSSSCT00000034752
ENSSSCT00000006167	ENSSSCT00000010222	ENSSSCT00000036557	ENSSSCT00000026658
ENSSSCT00000007116	ENSSSCT00000002681	ENSSSCT00000006861	ENSSSCT00000030135
ENSSSCT00000007284	ENSSSCT00000033906	ENSSSCT00000006514	ENSSSCT00000036586
ENSSSCT00000009216	ENSSSCT00000035058	ENSSSCT00000005583	ENSSSCT00000005468
ENSSSCT00000009663	ENSSSCT00000011285	ENSSSCT00000024680	ENSSSCT00000005943
ENSSSCT00000012086	ENSSSCT00000004015	ENSSSCT00000032835	ENSSSCT00000008608
ENSSSCT00000012469	ENSSSCT00000032344	ENSSSCT00000035998	ENSSSCT00000010319
ENSSSCT00000012488	ENSSSCT00000009841	ENSSSCT00000026768	ENSSSCT00000010740
ENSSSCT00000013505	ENSSSCT00000033901	ENSSSCT00000019103	ENSSSCT00000012594
ENSSSCT00000014178	ENSSSCT00000012162	ENSSSCT00000027129	ENSSSCT00000015625
ENSSSCT00000014240	ENSSSCT00000034694	ENSSSCT00000001062	ENSSSCT00000016013
ENSSSCT00000015326	ENSSSCT00000032797	ENSSSCT00000001808	ENSSSCT00000016301
ENSSSCT00000015380	ENSSSCT00000011652	ENSSSCT00000009381	ENSSSCT00000023153
ENSSSCT00000015654	ENSSSCT00000010819	ENSSSCT00000016906	ENSSSCT00000024123
ENSSSCT00000016391	ENSSSCT00000023796	ENSSSCT00000007498	ENSSSCT00000030479
ENSSSCT00000017126	ENSSSCT00000024372	ENSSSCT00000007593	ENSSSCT00000030890
ENSSSCT00000017820	ENSSSCT00000035282	ENSSSCT00000013465	ENSSSCT00000030944
ENSSSCT00000018049	ENSSSCT00000023827	ENSSSCT00000004465	ENSSSCT00000035695
ENSSSCT00000019565	ENSSSCT00000034765	ENSSSCT00000034171	ENSSSCT00000036195
ENSSSCT00000023229	ENSSSCT00000036378	ENSSSCT00000002663	ENSSSCT00000000728
ENSSSCT00000023725	ENSSSCT00000035131	ENSSSCT00000005509	ENSSSCT00000002605
ENSSSCT00000023845	ENSSSCT00000008003	ENSSSCT00000023631	ENSSSCT00000012001
ENSSSCT00000026181	ENSSSCT00000009231	ENSSSCT00000001189	ENSSSCT00000015054
ENSSSCT00000026688	ENSSSCT00000035554	ENSSSCT00000024216	ENSSSCT00000012520
ENSSSCT00000027136	ENSSSCT00000030122	ENSSSCT00000035009	ENSSSCT00000032525
ENSSSCT00000029328	ENSSSCT00000028918	ENSSSCT00000016567	ENSSSCT00000002827
ENSSSCT00000029817	ENSSSCT00000034411	ENSSSCT00000034480	ENSSSCT00000009926
ENSSSCT00000030634	ENSSSCT00000032962	ENSSSCT00000005015	ENSSSCT00000001739
ENSSSCT00000030961	ENSSSCT00000025053	ENSSSCT00000035035	ENSSSCT00000018085
ENSSSCT00000031520	ENSSSCT00000012390	ENSSSCT00000034326	ENSSSCT00000014537
ENSSSCT00000032022	ENSSSCT00000026974	ENSSSCT00000009157	ENSSSCT00000018530
ENSSSCT00000032525	ENSSSCT00000024179	ENSSSCT00000004899	ENSSSCT00000024380
ENSSSCT00000032589	ENSSSCT00000013949	ENSSSCT00000012065	ENSSSCT00000009905
ENSSSCT00000032609	ENSSSCT00000036490	ENSSSCT00000032916	ENSSSCT00000024548
ENSSSCT00000034082	ENSSSCT00000026265	ENSSSCT00000023973	ENSSSCT00000010477
ENSSSCT00000034968	ENSSSCT00000034373	ENSSSCT00000022968	ENSSSCT00000027658
ENSSSCT00000036394	ENSSSCT00000029908	ENSSSCT00000012376	ENSSSCT00000029929
ENSSSCT00000013571	ENSSSCT00000006224	ENSSSCT00000018210	ENSSSCT00000012537
ENSSSCT00000033252	ENSSSCT00000032624	ENSSSCT00000027497	ENSSSCT00000035481
ENSSSCT00000031510	ENSSSCT00000004271	ENSSSCT00000013178	ENSSSCT00000003020
ENSSSCT00000009813	ENSSSCT00000024763	ENSSSCT00000034068	ENSSSCT00000005677
ENSSSCT00000032562	ENSSSCT00000018055	ENSSSCT00000006975	ENSSSCT00000031916
ENSSSCT00000019197	ENSSSCT00000033008	ENSSSCT00000001338	ENSSSCT00000024407
ENSSSCT00000033962	ENSSSCT00000012630	ENSSSCT00000035220	ENSSSCT00000008083
ENSSSCT00000006087	ENSSSCT00000019201	ENSSSCT00000009757	ENSSSCT00000014793
ENSSSCT00000010441	ENSSSCT00000025344	ENSSSCT00000029167	ENSSSCT00000028027
ENSSSCT00000036126	ENSSSCT00000023351	ENSSSCT00000035540	ENSSSCT00000030785
ENSSSCT00000017292	ENSSSCT00000016154	ENSSSCT00000027937	ENSSSCT00000026422
ENSSSCT00000018456	ENSSSCT00000028473	ENSSSCT00000034424	ENSSSCT00000035431
ENSSSCT00000025534	ENSSSCT00000025531	ENSSSCT00000000208	ENSSSCT00000031918
ENSSSCT00000001634	ENSSSCT00000000021	ENSSSCT00000000540	ENSSSCT00000004343
ENSSSCT00000033989	ENSSSCT00000000316	ENSSSCT00000000683	ENSSSCT00000014138
ENSSSCT00000003125	ENSSSCT00000000870	ENSSSCT00000001339	ENSSSCT00000030286
ENSSSCT00000012077	ENSSSCT00000002070	ENSSSCT00000001369	ENSSSCT00000003610
ENSSSCT00000002906	ENSSSCT00000005925	ENSSSCT00000001769	ENSSSCT00000005022
ENSSSCT00000000763	ENSSSCT00000006339	ENSSSCT00000002097	ENSSSCT00000012648
ENSSSCT00000003246	ENSSSCT00000007355	ENSSSCT00000002788	ENSSSCT00000032048
ENSSSCT00000009808	ENSSSCT00000008326	ENSSSCT00000003248	ENSSSCT00000032940
ENSSSCT00000011623	ENSSSCT00000010430	ENSSSCT00000003574	ENSSSCT00000009946
ENSSSCT00000033919	ENSSSCT00000012660	ENSSSCT00000004229	ENSSSCT00000000721
ENSSSCT00000032745	ENSSSCT00000012795	ENSSSCT00000006177	ENSSSCT00000030891
ENSSSCT00000001670	ENSSSCT00000016888	ENSSSCT00000006984	ENSSSCT00000029292
ENSSSCT00000006952	ENSSSCT00000017497	ENSSSCT00000008565	ENSSSCT00000018742
ENSSSCT00000032805	ENSSSCT00000024196	ENSSSCT00000010003	ENSSSCT00000003286
ENSSSCT00000036371	ENSSSCT00000024707	ENSSSCT00000010924	ENSSSCT00000032164
ENSSSCT00000007712	ENSSSCT00000032261	ENSSSCT00000011571	ENSSSCT00000025016
ENSSSCT00000026931	ENSSSCT00000035551	ENSSSCT00000012676	ENSSSCT00000009267
ENSSSCT00000008786	ENSSSCT00000004270	ENSSSCT00000012848	ENSSSCT00000011958
ENSSSCT00000031531	ENSSSCT00000009118	ENSSSCT00000014806	ENSSSCT00000008166
ENSSSCT00000035839	ENSSSCT00000015054	ENSSSCT00000015149	ENSSSCT00000009179
ENSSSCT00000024917	ENSSSCT00000016501	ENSSSCT00000015553	ENSSSCT00000006810
ENSSSCT00000029520	ENSSSCT00000003391	ENSSSCT00000016497	ENSSSCT00000010851
ENSSSCT00000035038	ENSSSCT00000007934	ENSSSCT00000017645	ENSSSCT00000018991
ENSSSCT00000004043	ENSSSCT00000022904	ENSSSCT00000018050	ENSSSCT00000015983
ENSSSCT00000006027	ENSSSCT00000023834	ENSSSCT00000018355	ENSSSCT00000003863
ENSSSCT00000012247	ENSSSCT00000029237	ENSSSCT00000018448	ENSSSCT00000009868
ENSSSCT00000034277	ENSSSCT00000011833	ENSSSCT00000018642	ENSSSCT00000033042
ENSSSCT00000006323	ENSSSCT00000002944	ENSSSCT00000019118	ENSSSCT00000000472
ENSSSCT00000035614	ENSSSCT00000009199	ENSSSCT00000019207	ENSSSCT00000035568
ENSSSCT00000001317	ENSSSCT00000018184	ENSSSCT00000019547	ENSSSCT00000009007
ENSSSCT00000023134	ENSSSCT00000022811	ENSSSCT00000023122	ENSSSCT00000034153
ENSSSCT00000012227	ENSSSCT00000013297	ENSSSCT00000024769	ENSSSCT00000025344
ENSSSCT00000023493	ENSSSCT00000032514	ENSSSCT00000025897	ENSSSCT00000022604
ENSSSCT00000035241	ENSSSCT00000005719	ENSSSCT00000026089	ENSSSCT00000012522
ENSSSCT00000034379	ENSSSCT00000007116	ENSSSCT00000026657	ENSSSCT00000012324
ENSSSCT00000023164	ENSSSCT00000004604	ENSSSCT00000027162	ENSSSCT00000033255
ENSSSCT00000005721	ENSSSCT00000029479	ENSSSCT00000027992	ENSSSCT00000015795
ENSSSCT00000025158	ENSSSCT00000011467	ENSSSCT00000029914	ENSSSCT00000035008
ENSSSCT00000028401	ENSSSCT00000017233	ENSSSCT00000030024	ENSSSCT00000028387
ENSSSCT00000023629	ENSSSCT00000036320	ENSSSCT00000032659	ENSSSCT00000007205
ENSSSCT00000033881	ENSSSCT00000035324	ENSSSCT00000032802	ENSSSCT00000011776
ENSSSCT00000004725	ENSSSCT00000012733	ENSSSCT00000033990	ENSSSCT00000003274
ENSSSCT00000026542	ENSSSCT00000003714	ENSSSCT00000034296	ENSSSCT00000035444
ENSSSCT00000033930	ENSSSCT00000011679	ENSSSCT00000034368	ENSSSCT00000035720
ENSSSCT00000036280	ENSSSCT00000024189	ENSSSCT00000036097	ENSSSCT00000011904
ENSSSCT00000000977	ENSSSCT00000027565	ENSSSCT00000015399	ENSSSCT00000026460
ENSSSCT00000003982	ENSSSCT00000014183	ENSSSCT00000015977	ENSSSCT00000007387
ENSSSCT00000005015	ENSSSCT00000023470	ENSSSCT00000026008	ENSSSCT00000033202
ENSSSCT00000005143	ENSSSCT00000036333	ENSSSCT00000007570	ENSSSCT00000005926
ENSSSCT00000005813	ENSSSCT00000034471	ENSSSCT00000029920	ENSSSCT00000007329
ENSSSCT00000006419	ENSSSCT00000036526	ENSSSCT00000010006	ENSSSCT00000004667
ENSSSCT00000006445	ENSSSCT00000010717	ENSSSCT00000026070	ENSSSCT00000004169
ENSSSCT00000006757	ENSSSCT00000035781	ENSSSCT00000023725	ENSSSCT00000032897
ENSSSCT00000007123	ENSSSCT00000024191	ENSSSCT00000028568	ENSSSCT00000023961
ENSSSCT00000007598	ENSSSCT00000007760	ENSSSCT00000031009	ENSSSCT00000009396
ENSSSCT00000007844	ENSSSCT00000013411	ENSSSCT00000015144	ENSSSCT00000030879
ENSSSCT00000008067	ENSSSCT00000012294	ENSSSCT00000001696	ENSSSCT00000034193
ENSSSCT00000008599	ENSSSCT00000023631	ENSSSCT00000000141	ENSSSCT00000006985
ENSSSCT00000008865	ENSSSCT00000014681	ENSSSCT00000014526	ENSSSCT00000031721
ENSSSCT00000009400	ENSSSCT00000034758	ENSSSCT00000023002	ENSSSCT00000032661
ENSSSCT00000010021	ENSSSCT00000006952	ENSSSCT00000026814	ENSSSCT00000011732
ENSSSCT00000010388	ENSSSCT00000034876	ENSSSCT00000033974	ENSSSCT00000026401
ENSSSCT00000010411	ENSSSCT00000033931	ENSSSCT00000003617	ENSSSCT00000017092
ENSSSCT00000010498	ENSSSCT00000032820	ENSSSCT00000035031	ENSSSCT00000033331
ENSSSCT00000010767	ENSSSCT00000036061	ENSSSCT00000016565	ENSSSCT00000011040
ENSSSCT00000011536	ENSSSCT00000035753	ENSSSCT00000002114	ENSSSCT00000034005
ENSSSCT00000012603	ENSSSCT00000008959	ENSSSCT00000001738	ENSSSCT00000023911
ENSSSCT00000012996	ENSSSCT00000013532	ENSSSCT00000010628	ENSSSCT00000012446
ENSSSCT00000013369	ENSSSCT00000034203	ENSSSCT00000005007	ENSSSCT00000028666
ENSSSCT00000015551	ENSSSCT00000013476	ENSSSCT00000014522	ENSSSCT00000034886
ENSSSCT00000016707	ENSSSCT00000017550	ENSSSCT00000000925	ENSSSCT00000031859
ENSSSCT00000017441	ENSSSCT00000025036	ENSSSCT00000000210	ENSSSCT00000034267
ENSSSCT00000017458	ENSSSCT00000022770	ENSSSCT00000032718	ENSSSCT00000011573
ENSSSCT00000017494	ENSSSCT00000017876	ENSSSCT00000027365	ENSSSCT00000009182
ENSSSCT00000018086	ENSSSCT00000014028	ENSSSCT00000036141	ENSSSCT00000024267
ENSSSCT00000018939	ENSSSCT00000002211	ENSSSCT00000016464	ENSSSCT00000032271
ENSSSCT00000019088	ENSSSCT00000003717	ENSSSCT00000026993	ENSSSCT00000033259
ENSSSCT00000019271	ENSSSCT00000035053	ENSSSCT00000029479	ENSSSCT00000034356
ENSSSCT00000019496	ENSSSCT00000034274	ENSSSCT00000008910	ENSSSCT00000008399
ENSSSCT00000022277	ENSSSCT00000035203	ENSSSCT00000014157	ENSSSCT00000005124
ENSSSCT00000022429	ENSSSCT00000015179	ENSSSCT00000025817	ENSSSCT00000002579
ENSSSCT00000022970	ENSSSCT00000015201	ENSSSCT00000029291	ENSSSCT00000006526
ENSSSCT00000022979	ENSSSCT00000012225	ENSSSCT00000016434	ENSSSCT00000007935
ENSSSCT00000023432	ENSSSCT00000034773	ENSSSCT00000010105	ENSSSCT00000010125
ENSSSCT00000024017	ENSSSCT00000012025	ENSSSCT00000023231	ENSSSCT00000011373
ENSSSCT00000024715	ENSSSCT00000008112	ENSSSCT00000011908	ENSSSCT00000012377
ENSSSCT00000025353	ENSSSCT00000034152	ENSSSCT00000016699	ENSSSCT00000013052
ENSSSCT00000029350	ENSSSCT00000035664	ENSSSCT00000024359	ENSSSCT00000014177
ENSSSCT00000031502	ENSSSCT00000027810	ENSSSCT00000032978	ENSSSCT00000017070
ENSSSCT00000032178	ENSSSCT00000003559	ENSSSCT00000008124	ENSSSCT00000018719
ENSSSCT00000033065	ENSSSCT00000035270	ENSSSCT00000024425	ENSSSCT00000022804
ENSSSCT00000034341	ENSSSCT00000029156	ENSSSCT00000011528	ENSSSCT00000025421
ENSSSCT00000034621	ENSSSCT00000017112	ENSSSCT00000036024	ENSSSCT00000030320
ENSSSCT00000034936	ENSSSCT00000035772	ENSSSCT00000029444	ENSSSCT00000007361
ENSSSCT00000035061	ENSSSCT00000009065	ENSSSCT00000013432	ENSSSCT00000009644
ENSSSCT00000034432	ENSSSCT00000013202	ENSSSCT00000006000	ENSSSCT00000012488
ENSSSCT00000034228	ENSSSCT00000006796	ENSSSCT00000030665	ENSSSCT00000031391
ENSSSCT00000015713	ENSSSCT00000016929	ENSSSCT00000027487	ENSSSCT00000016577
ENSSSCT00000007150	ENSSSCT00000007490	ENSSSCT00000029940	ENSSSCT00000023085
ENSSSCT00000006459	ENSSSCT00000030124	ENSSSCT00000009506	ENSSSCT00000023223
ENSSSCT00000019083	ENSSSCT00000003338	ENSSSCT00000030437	ENSSSCT00000005719
ENSSSCT00000035693	ENSSSCT00000005196	ENSSSCT00000022356	ENSSSCT00000028002
ENSSSCT00000011851	ENSSSCT00000005658	ENSSSCT00000024246	ENSSSCT00000005661
ENSSSCT00000011466	ENSSSCT00000008751	ENSSSCT00000026604	ENSSSCT00000011536
ENSSSCT00000024179	ENSSSCT00000008910	ENSSSCT00000006437	ENSSSCT00000014702
ENSSSCT00000023408	ENSSSCT00000010483	ENSSSCT00000002174	ENSSSCT00000002205
ENSSSCT00000001861	ENSSSCT00000012849	ENSSSCT00000024139	ENSSSCT00000019437
ENSSSCT00000036196	ENSSSCT00000018198	ENSSSCT00000025387	ENSSSCT00000028001
ENSSSCT00000017783	ENSSSCT00000022458	ENSSSCT00000010425	ENSSSCT00000017586
ENSSSCT00000013884	ENSSSCT00000023580	ENSSSCT00000007094	ENSSSCT00000000232
ENSSSCT00000026692	ENSSSCT00000023649	ENSSSCT00000030299	ENSSSCT00000007276
ENSSSCT00000028060	ENSSSCT00000028411	ENSSSCT00000003720	ENSSSCT00000009083
ENSSSCT00000032271	ENSSSCT00000029477	ENSSSCT00000003741	ENSSSCT00000027870
ENSSSCT00000022747	ENSSSCT00000034422	ENSSSCT00000034313	ENSSSCT00000011431
ENSSSCT00000034076	ENSSSCT00000000654	ENSSSCT00000009896	ENSSSCT00000034421
ENSSSCT00000031110	ENSSSCT00000003482	ENSSSCT00000023078	ENSSSCT00000018851
ENSSSCT00000033123	ENSSSCT00000006569	ENSSSCT00000013488	ENSSSCT00000010819
ENSSSCT00000018792	ENSSSCT00000012078	ENSSSCT00000000176	ENSSSCT00000024372
ENSSSCT00000003747	ENSSSCT00000016894	ENSSSCT00000034768	ENSSSCT00000008317
ENSSSCT00000025915	ENSSSCT00000035380	ENSSSCT00000019208	ENSSSCT00000017059
ENSSSCT00000032978	ENSSSCT00000012879	ENSSSCT00000006352	ENSSSCT00000028382
ENSSSCT00000014280	ENSSSCT00000014157	ENSSSCT00000010565	ENSSSCT00000012996
ENSSSCT00000029693	ENSSSCT00000019460	ENSSSCT00000032836	ENSSSCT00000027470
ENSSSCT00000005990	ENSSSCT00000027178	ENSSSCT00000026905	ENSSSCT00000029935
ENSSSCT00000009432	ENSSSCT00000027572	ENSSSCT00000010414	ENSSSCT00000024549
ENSSSCT00000034256	ENSSSCT00000033081	ENSSSCT00000007987	ENSSSCT00000027694
ENSSSCT00000035963	ENSSSCT00000005022	ENSSSCT00000015308	ENSSSCT00000000763
ENSSSCT00000034216	ENSSSCT00000010423	ENSSSCT00000030803	ENSSSCT00000033974
ENSSSCT00000035482	ENSSSCT00000018647	ENSSSCT00000036356	ENSSSCT00000035031
ENSSSCT00000009509	ENSSSCT00000030548	ENSSSCT00000034758	ENSSSCT00000014157
ENSSSCT00000014991	ENSSSCT00000002251	ENSSSCT00000012891	ENSSSCT00000016227
ENSSSCT00000036346	ENSSSCT00000003013	ENSSSCT00000035972	ENSSSCT00000017303
ENSSSCT00000023543	ENSSSCT00000025758	ENSSSCT00000026244	ENSSSCT00000016877
ENSSSCT00000033858	ENSSSCT00000027651	ENSSSCT00000014799	ENSSSCT00000009828
ENSSSCT00000006861	ENSSSCT00000004110	ENSSSCT00000027433	ENSSSCT00000025126
ENSSSCT00000000478	ENSSSCT00000018923	ENSSSCT00000036346	ENSSSCT00000027148
ENSSSCT00000001775	ENSSSCT00000028741	ENSSSCT00000019132	ENSSSCT00000027223
ENSSSCT00000003258	ENSSSCT00000031474	ENSSSCT00000014746	ENSSSCT00000005168
ENSSSCT00000004059	ENSSSCT00000011587	ENSSSCT00000030719	ENSSSCT00000018101
ENSSSCT00000004085	ENSSSCT00000012750	ENSSSCT00000030520	ENSSSCT00000017858
ENSSSCT00000004343	ENSSSCT00000027335	ENSSSCT00000027746	ENSSSCT00000011537
ENSSSCT00000004604	ENSSSCT00000012981	ENSSSCT00000028060	ENSSSCT00000002938
ENSSSCT00000006912	ENSSSCT00000027523	ENSSSCT00000023493	ENSSSCT00000029729
ENSSSCT00000007970	ENSSSCT00000015326	ENSSSCT00000034003	ENSSSCT00000000278
ENSSSCT00000013122	ENSSSCT00000016391	ENSSSCT00000032643	ENSSSCT00000030356
ENSSSCT00000014001	ENSSSCT00000012603	ENSSSCT00000008899	ENSSSCT00000023145
ENSSSCT00000014604	ENSSSCT00000025817	ENSSSCT00000036264	ENSSSCT00000028767
ENSSSCT00000014743	ENSSSCT00000035481	ENSSSCT00000033011	ENSSSCT00000004335
ENSSSCT00000014817	ENSSSCT00000025179	ENSSSCT00000027598	ENSSSCT00000031252
ENSSSCT00000016327	ENSSSCT00000017744	ENSSSCT00000030368	ENSSSCT00000027335
ENSSSCT00000017061	ENSSSCT00000010197	ENSSSCT00000010970	ENSSSCT00000011347
ENSSSCT00000017474	ENSSSCT00000028158	ENSSSCT00000024763	ENSSSCT00000011765
ENSSSCT00000018328	ENSSSCT00000025113	ENSSSCT00000031848	ENSSSCT00000004047
ENSSSCT00000018898	ENSSSCT00000005342	ENSSSCT00000001634	ENSSSCT00000014006
ENSSSCT00000019148	ENSSSCT00000023791	ENSSSCT00000007490	ENSSSCT00000031162
ENSSSCT00000023059	ENSSSCT00000012462	ENSSSCT00000035270	ENSSSCT00000008500
ENSSSCT00000023274	ENSSSCT00000010790	ENSSSCT00000013654	ENSSSCT00000034597
ENSSSCT00000023802	ENSSSCT00000024819	ENSSSCT00000000052	ENSSSCT00000023714
ENSSSCT00000023911	ENSSSCT00000012091	ENSSSCT00000024290	ENSSSCT00000015297
ENSSSCT00000024916	ENSSSCT00000003103	ENSSSCT00000007650	ENSSSCT00000035711
ENSSSCT00000025250	ENSSSCT00000016418	ENSSSCT00000027768	ENSSSCT00000033476
ENSSSCT00000025460	ENSSSCT00000000709	ENSSSCT00000028686	ENSSSCT00000010512
ENSSSCT00000025817	ENSSSCT00000018334	ENSSSCT00000012568	ENSSSCT00000027857
ENSSSCT00000026281	ENSSSCT00000025911	ENSSSCT00000027489	ENSSSCT00000010194
ENSSSCT00000026915	ENSSSCT00000030127	ENSSSCT00000005625	ENSSSCT00000014981
ENSSSCT00000027225	ENSSSCT00000015268	ENSSSCT00000035520	ENSSSCT00000034668
ENSSSCT00000027272	ENSSSCT00000034123	ENSSSCT00000026132	ENSSSCT00000009033
ENSSSCT00000027487	ENSSSCT00000033878	ENSSSCT00000012514	ENSSSCT00000017154
ENSSSCT00000030056	ENSSSCT00000031537	ENSSSCT00000033811	ENSSSCT00000034305
ENSSSCT00000030356	ENSSSCT00000018646	ENSSSCT00000030870	ENSSSCT00000028517
ENSSSCT00000032038	ENSSSCT00000012873	ENSSSCT00000036686	ENSSSCT00000034553
ENSSSCT00000033006	ENSSSCT00000036156	ENSSSCT00000023939	ENSSSCT00000018351
ENSSSCT00000033106	ENSSSCT00000028109	ENSSSCT00000034721	ENSSSCT00000027743
ENSSSCT00000034356	ENSSSCT00000030148	ENSSSCT00000016150	ENSSSCT00000033303
ENSSSCT00000035481	ENSSSCT00000035326	ENSSSCT00000034333	ENSSSCT00000003603
ENSSSCT00000036066	ENSSSCT00000006350	ENSSSCT00000030531	ENSSSCT00000007226
ENSSSCT00000024888	ENSSSCT00000006045	ENSSSCT00000023869	ENSSSCT00000034790
ENSSSCT00000014771	ENSSSCT00000027433	ENSSSCT00000033262	ENSSSCT00000036608
ENSSSCT00000033602	ENSSSCT00000001670	ENSSSCT00000013273	ENSSSCT00000003153
ENSSSCT00000034770	ENSSSCT00000025743	ENSSSCT00000034928	ENSSSCT00000003486
ENSSSCT00000033724	ENSSSCT00000024917	ENSSSCT00000010996	ENSSSCT00000028718
ENSSSCT00000017573	ENSSSCT00000009548	ENSSSCT00000035028	ENSSSCT00000004592
ENSSSCT00000032869	ENSSSCT00000035102	ENSSSCT00000014922	ENSSSCT00000010459
ENSSSCT00000013187	ENSSSCT00000032596	ENSSSCT00000022509	ENSSSCT00000026045
ENSSSCT00000022498	ENSSSCT00000035126	ENSSSCT00000012390	ENSSSCT00000028392
ENSSSCT00000004051	ENSSSCT00000015346	ENSSSCT00000000402	ENSSSCT00000026876
ENSSSCT00000034886	ENSSSCT00000035874	ENSSSCT00000007329	ENSSSCT00000023134
ENSSSCT00000005286	ENSSSCT00000014485	ENSSSCT00000010090	ENSSSCT00000018339
ENSSSCT00000035972	ENSSSCT00000035198	ENSSSCT00000000168	ENSSSCT00000001939
ENSSSCT00000036526	ENSSSCT00000003979	ENSSSCT00000000260	ENSSSCT00000006604
ENSSSCT00000035160	ENSSSCT00000023322	ENSSSCT00000000553	ENSSSCT00000035881
ENSSSCT00000019177	ENSSSCT00000024458	ENSSSCT00000000720	ENSSSCT00000013019
ENSSSCT00000029781	ENSSSCT00000005286	ENSSSCT00000001292	ENSSSCT00000012514
ENSSSCT00000005121	ENSSSCT00000034307	ENSSSCT00000003256	ENSSSCT00000034773
ENSSSCT00000019557	ENSSSCT00000010274	ENSSSCT00000003293	ENSSSCT00000006861
ENSSSCT00000002620	ENSSSCT00000028906	ENSSSCT00000003356	ENSSSCT00000018083
ENSSSCT00000014615	ENSSSCT00000019059	ENSSSCT00000003484	ENSSSCT00000025066
ENSSSCT00000031480	ENSSSCT00000007508	ENSSSCT00000003509	ENSSSCT00000013166
ENSSSCT00000035760	ENSSSCT00000023845	ENSSSCT00000003914	ENSSSCT00000001825
ENSSSCT00000034416	ENSSSCT00000029247	ENSSSCT00000004001	ENSSSCT00000028416
ENSSSCT00000027946	ENSSSCT00000027660	ENSSSCT00000004578	ENSSSCT00000025608
ENSSSCT00000030221	ENSSSCT00000017352	ENSSSCT00000006943	ENSSSCT00000028302
ENSSSCT00000035858	ENSSSCT00000006969	ENSSSCT00000007877	ENSSSCT00000000388
ENSSSCT00000035270	ENSSSCT00000006679	ENSSSCT00000008083	ENSSSCT00000024144
ENSSSCT00000002591	ENSSSCT00000024074	ENSSSCT00000008939	ENSSSCT00000024426
ENSSSCT00000027366	ENSSSCT00000035450	ENSSSCT00000009912	ENSSSCT00000009453
ENSSSCT00000035009	ENSSSCT00000026768	ENSSSCT00000010817	ENSSSCT00000008214
ENSSSCT00000035874	ENSSSCT00000034978	ENSSSCT00000011190	ENSSSCT00000032749
ENSSSCT00000023973	ENSSSCT00000016184	ENSSSCT00000011902	ENSSSCT00000006906
ENSSSCT00000036340	ENSSSCT00000005834	ENSSSCT00000012090	ENSSSCT00000019557
ENSSSCT00000030089	ENSSSCT00000033892	ENSSSCT00000014263	ENSSSCT00000033188
ENSSSCT00000006494	ENSSSCT00000019531	ENSSSCT00000015783	ENSSSCT00000017181
ENSSSCT00000034508	ENSSSCT00000017653	ENSSSCT00000016227	ENSSSCT00000001820
ENSSSCT00000012635	ENSSSCT00000036161	ENSSSCT00000017303	ENSSSCT00000002001
ENSSSCT00000015168	ENSSSCT00000022464	ENSSSCT00000017836	ENSSSCT00000004257
ENSSSCT00000033799	ENSSSCT00000029703	ENSSSCT00000017961	ENSSSCT00000010033
ENSSSCT00000033249	ENSSSCT00000015224	ENSSSCT00000018867	ENSSSCT00000010794
ENSSSCT00000035520	ENSSSCT00000000162	ENSSSCT00000019489	ENSSSCT00000017342
ENSSSCT00000036178	ENSSSCT00000005233	ENSSSCT00000019623	ENSSSCT00000017403
ENSSSCT00000012197	ENSSSCT00000006502	ENSSSCT00000022696	ENSSSCT00000025156
ENSSSCT00000010928	ENSSSCT00000009778	ENSSSCT00000024202	ENSSSCT00000026355
ENSSSCT00000030486	ENSSSCT00000026073	ENSSSCT00000028019	ENSSSCT00000026462
ENSSSCT00000035066	ENSSSCT00000034460	ENSSSCT00000028214	ENSSSCT00000027326
ENSSSCT00000036434	ENSSSCT00000034761	ENSSSCT00000029558	ENSSSCT00000027786
ENSSSCT00000003260	ENSSSCT00000014836	ENSSSCT00000030564	ENSSSCT00000027970
ENSSSCT00000003809	ENSSSCT00000016733	ENSSSCT00000030766	ENSSSCT00000033582
ENSSSCT00000003839	ENSSSCT00000006779	ENSSSCT00000030832	ENSSSCT00000035170
ENSSSCT00000003946	ENSSSCT00000018141	ENSSSCT00000031805	ENSSSCT00000035235
ENSSSCT00000005003	ENSSSCT00000035656	ENSSSCT00000032730	ENSSSCT00000035737
ENSSSCT00000005427	ENSSSCT00000035104	ENSSSCT00000033849	ENSSSCT00000002577
ENSSSCT00000006919	ENSSSCT00000035919	ENSSSCT00000034867	ENSSSCT00000004756
ENSSSCT00000008640	ENSSSCT00000000229	ENSSSCT00000034945	ENSSSCT00000030552
ENSSSCT00000008846	ENSSSCT00000017458	ENSSSCT00000035085	ENSSSCT00000030450
ENSSSCT00000009240	ENSSSCT00000019088	ENSSSCT00000035897	ENSSSCT00000024802
ENSSSCT00000010192	ENSSSCT00000034256	ENSSSCT00000036209	ENSSSCT00000009747
ENSSSCT00000010832	ENSSSCT00000019148	ENSSSCT00000036466	ENSSSCT00000018906
ENSSSCT00000011903	ENSSSCT00000025250	ENSSSCT00000014714	ENSSSCT00000019305
ENSSSCT00000013132	ENSSSCT00000014115	ENSSSCT00000031782	ENSSSCT00000008831
ENSSSCT00000014115	ENSSSCT00000027193	ENSSSCT00000002221	ENSSSCT00000027594
ENSSSCT00000014255	ENSSSCT00000017823	ENSSSCT00000008940	ENSSSCT00000028067
ENSSSCT00000014519	ENSSSCT00000003319	ENSSSCT00000000561	ENSSSCT00000028507
ENSSSCT00000016251	ENSSSCT00000031916	ENSSSCT00000034364	ENSSSCT00000010823
ENSSSCT00000016788	ENSSSCT00000016319	ENSSSCT00000008657	ENSSSCT00000026934
ENSSSCT00000017195	ENSSSCT00000000097	ENSSSCT00000014203	ENSSSCT00000012260
ENSSSCT00000017987	ENSSSCT00000029567	ENSSSCT00000024715	ENSSSCT00000007653
ENSSSCT00000018369	ENSSSCT00000009141	ENSSSCT00000000757	ENSSSCT00000008250
ENSSSCT00000019021	ENSSSCT00000000016	ENSSSCT00000011667	ENSSSCT00000019583
ENSSSCT00000019361	ENSSSCT00000001576	ENSSSCT00000016877	ENSSSCT00000011432
ENSSSCT00000023356	ENSSSCT00000034084	ENSSSCT00000018186	ENSSSCT00000027178
ENSSSCT00000024938	ENSSSCT00000025158	ENSSSCT00000008741	ENSSSCT00000002719
ENSSSCT00000029479	ENSSSCT00000008660	ENSSSCT00000009828	ENSSSCT00000000846
ENSSSCT00000029568	ENSSSCT00000013187	ENSSSCT00000035428	ENSSSCT00000014821
ENSSSCT00000033058	ENSSSCT00000033875	ENSSSCT00000006445	ENSSSCT00000015399
ENSSSCT00000033290	ENSSSCT00000036295	ENSSSCT00000004864	ENSSSCT00000007570
ENSSSCT00000036457	ENSSSCT00000018973	ENSSSCT00000002010	ENSSSCT00000001696
ENSSSCT00000011551	ENSSSCT00000034592	ENSSSCT00000027640	ENSSSCT00000030803
ENSSSCT00000003666	ENSSSCT00000030141	ENSSSCT00000026168	ENSSSCT00000008741
ENSSSCT00000036379	ENSSSCT00000036679	ENSSSCT00000015354	ENSSSCT00000028730
ENSSSCT00000009735	ENSSSCT00000019034	ENSSSCT00000012074	ENSSSCT00000005558
ENSSSCT00000019042	ENSSSCT00000019084	ENSSSCT00000025126	ENSSSCT00000023632
ENSSSCT00000017974	ENSSSCT00000012247	ENSSSCT00000025343	ENSSSCT00000026341
ENSSSCT00000031283	ENSSSCT00000008007	ENSSSCT00000011932	ENSSSCT00000008888
ENSSSCT00000011707	ENSSSCT00000034334	ENSSSCT00000009404	ENSSSCT00000003162
ENSSSCT00000012771	ENSSSCT00000029094	ENSSSCT00000009339	ENSSSCT00000003753
ENSSSCT00000011395	ENSSSCT00000026692	ENSSSCT00000002211	ENSSSCT00000027225
ENSSSCT00000035102	ENSSSCT00000033115	ENSSSCT00000025113	ENSSSCT00000017353
ENSSSCT00000004360	ENSSSCT00000032956	ENSSSCT00000017667	ENSSSCT00000028806
ENSSSCT00000014794	ENSSSCT00000025407	ENSSSCT00000005143	ENSSSCT00000006494
ENSSSCT00000004778	ENSSSCT00000015420	ENSSSCT00000017513	ENSSSCT00000000191
ENSSSCT00000008789	ENSSSCT00000011117	ENSSSCT00000026688	ENSSSCT00000010262
ENSSSCT00000013934	ENSSSCT00000033563	ENSSSCT00000006713	ENSSSCT00000031728
ENSSSCT00000026646	ENSSSCT00000013046	ENSSSCT00000014793	ENSSSCT00000028618
ENSSSCT00000033576	ENSSSCT00000024886	ENSSSCT00000011047	ENSSSCT00000034300
ENSSSCT00000001030	ENSSSCT00000018075	ENSSSCT00000004529	ENSSSCT00000034603
ENSSSCT00000030816	ENSSSCT00000011332	ENSSSCT00000032760	ENSSSCT00000032867
ENSSSCT00000036047	ENSSSCT00000015794	ENSSSCT00000024341	ENSSSCT00000035405
ENSSSCT00000015346	ENSSSCT00000007790	ENSSSCT00000023554	ENSSSCT00000028229
ENSSSCT00000010322	ENSSSCT00000031859	ENSSSCT00000018234	ENSSSCT00000019398
ENSSSCT00000004881	ENSSSCT00000035536	ENSSSCT00000032038	ENSSSCT00000014267
ENSSSCT00000008803	ENSSSCT00000034521	ENSSSCT00000028027	ENSSSCT00000022730
ENSSSCT00000034252	ENSSSCT00000007552	ENSSSCT00000014672	ENSSSCT00000007139
ENSSSCT00000031571	ENSSSCT00000024996	ENSSSCT00000014754	ENSSSCT00000019231
ENSSSCT00000036061	ENSSSCT00000028217	ENSSSCT00000014221	ENSSSCT00000033119
ENSSSCT00000019327	ENSSSCT00000030221	ENSSSCT00000015519	ENSSSCT00000026168
ENSSSCT00000006350	ENSSSCT00000001861	ENSSSCT00000023920	ENSSSCT00000006932
ENSSSCT00000012011	ENSSSCT00000035764	ENSSSCT00000031923	ENSSSCT00000012987
ENSSSCT00000031237	ENSSSCT00000016588	ENSSSCT00000006179	ENSSSCT00000001330
ENSSSCT00000018666	ENSSSCT00000017178	ENSSSCT00000016867	ENSSSCT00000034595
ENSSSCT00000005748	ENSSSCT00000035639	ENSSSCT00000018936	ENSSSCT00000035197
ENSSSCT00000015159	ENSSSCT00000012470	ENSSSCT00000025738	ENSSSCT00000033326
ENSSSCT00000001494	ENSSSCT00000008830	ENSSSCT00000004943	ENSSSCT00000003587
ENSSSCT00000007979	ENSSSCT00000024882	ENSSSCT00000009577	ENSSSCT00000009935
ENSSSCT00000034854	ENSSSCT00000036277	ENSSSCT00000014817	ENSSSCT00000018223
ENSSSCT00000033694	ENSSSCT00000013720	ENSSSCT00000001087	ENSSSCT00000033266
ENSSSCT00000032305	ENSSSCT00000031894	ENSSSCT00000032274	ENSSSCT00000027483
ENSSSCT00000035601	ENSSSCT00000023423	ENSSSCT00000026909	ENSSSCT00000033404
ENSSSCT00000023390	ENSSSCT00000033797	ENSSSCT00000013650	ENSSSCT00000019177
ENSSSCT00000000783	ENSSSCT00000023388	ENSSSCT00000025330	ENSSSCT00000033288
ENSSSCT00000005052	ENSSSCT00000003980	ENSSSCT00000036408	ENSSSCT00000036557
ENSSSCT00000006437	ENSSSCT00000013350	ENSSSCT00000011717	ENSSSCT00000036574
ENSSSCT00000007111	ENSSSCT00000011702	ENSSSCT00000026974	ENSSSCT00000018329
ENSSSCT00000007542	ENSSSCT00000035224	ENSSSCT00000015346	ENSSSCT00000034791
ENSSSCT00000011076	ENSSSCT00000032641	ENSSSCT00000030168	ENSSSCT00000005362
ENSSSCT00000011467	ENSSSCT00000036237	ENSSSCT00000024296	ENSSSCT00000030910
ENSSSCT00000011760	ENSSSCT00000001869	ENSSSCT00000004079	ENSSSCT00000032051
ENSSSCT00000012033	ENSSSCT00000009431	ENSSSCT00000035120	ENSSSCT00000023896
ENSSSCT00000012520	ENSSSCT00000035283	ENSSSCT00000029052	ENSSSCT00000007598
ENSSSCT00000012648	ENSSSCT00000010220	ENSSSCT00000013870	ENSSSCT00000029350
ENSSSCT00000013162	ENSSSCT00000000602	ENSSSCT00000009007	ENSSSCT00000015560
ENSSSCT00000013432	ENSSSCT00000003581	ENSSSCT00000035241	ENSSSCT00000035035
ENSSSCT00000013455	ENSSSCT00000003780	ENSSSCT00000036603	ENSSSCT00000031676
ENSSSCT00000015669	ENSSSCT00000004145	ENSSSCT00000025042	ENSSSCT00000012632
ENSSSCT00000016577	ENSSSCT00000004258	ENSSSCT00000032662	ENSSSCT00000006699
ENSSSCT00000016624	ENSSSCT00000004386	ENSSSCT00000028307	ENSSSCT00000036024
ENSSSCT00000016629	ENSSSCT00000007380	ENSSSCT00000022869	ENSSSCT00000006761
ENSSSCT00000017233	ENSSSCT00000010813	ENSSSCT00000003559	ENSSSCT00000011547
ENSSSCT00000017574	ENSSSCT00000026832	ENSSSCT00000015789	ENSSSCT00000034010
ENSSSCT00000019587	ENSSSCT00000029291	ENSSSCT00000019029	ENSSSCT00000004237
ENSSSCT00000022262	ENSSSCT00000035345	ENSSSCT00000029077	ENSSSCT00000008007
ENSSSCT00000024140	ENSSSCT00000029618	ENSSSCT00000010440	ENSSSCT00000036334
ENSSSCT00000024996	ENSSSCT00000005807	ENSSSCT00000005744	ENSSSCT00000030171
ENSSSCT00000025179	ENSSSCT00000012370	ENSSSCT00000036189	ENSSSCT00000031971
ENSSSCT00000027193	ENSSSCT00000018789	ENSSSCT00000028158	ENSSSCT00000009270
ENSSSCT00000027284	ENSSSCT00000016434	ENSSSCT00000000264	ENSSSCT00000029953
ENSSSCT00000027951	ENSSSCT00000017667	ENSSSCT00000014070	ENSSSCT00000033928
ENSSSCT00000028654	ENSSSCT00000019106	ENSSSCT00000001494	ENSSSCT00000001299
ENSSSCT00000031562	ENSSSCT00000025016	ENSSSCT00000028255	ENSSSCT00000031754
ENSSSCT00000035977	ENSSSCT00000009924	ENSSSCT00000028548	ENSSSCT00000016878
ENSSSCT00000036069	ENSSSCT00000019412	ENSSSCT00000017094	ENSSSCT00000022515
ENSSSCT00000005195	ENSSSCT00000004488	ENSSSCT00000031130	ENSSSCT00000008363
ENSSSCT00000029606	ENSSSCT00000016264	ENSSSCT00000031390	ENSSSCT00000017835
ENSSSCT00000009874	ENSSSCT00000035991	ENSSSCT00000035139	ENSSSCT00000017460
ENSSSCT00000029239	ENSSSCT00000003932	ENSSSCT00000031528	ENSSSCT00000022502
ENSSSCT00000031967	ENSSSCT00000015380	ENSSSCT00000016701	ENSSSCT00000011985
ENSSSCT00000005892	ENSSSCT00000005015	ENSSSCT00000012797	ENSSSCT00000011246
ENSSSCT00000027928	ENSSSCT00000005143	ENSSSCT00000007577	ENSSSCT00000016440
ENSSSCT00000024429	ENSSSCT00000030356	ENSSSCT00000003459	ENSSSCT00000028585
ENSSSCT00000028302	ENSSSCT00000005427	ENSSSCT00000008354	ENSSSCT00000010090
ENSSSCT00000028918	ENSSSCT00000005052	ENSSSCT00000008361	ENSSSCT00000033680
ENSSSCT00000003249	ENSSSCT00000010823	ENSSSCT00000026265	ENSSSCT00000007605
ENSSSCT00000010122	ENSSSCT00000000586	ENSSSCT00000036526	ENSSSCT00000009845
ENSSSCT00000035772	ENSSSCT00000002652	ENSSSCT00000027148	ENSSSCT00000019233
ENSSSCT00000015789	ENSSSCT00000011062	ENSSSCT00000029677	ENSSSCT00000029632
ENSSSCT00000035083	ENSSSCT00000009359	ENSSSCT00000034996	ENSSSCT00000001800
ENSSSCT00000001961	ENSSSCT00000017513	ENSSSCT00000034538	ENSSSCT00000001312
ENSSSCT00000026875	ENSSSCT00000031258	ENSSSCT00000008803	ENSSSCT00000003242
ENSSSCT00000006322	ENSSSCT00000017762	ENSSSCT00000012668	ENSSSCT00000003318
ENSSSCT00000025091	ENSSSCT00000019305	ENSSSCT00000036404	ENSSSCT00000003424
ENSSSCT00000033886	ENSSSCT00000017311	ENSSSCT00000003600	ENSSSCT00000003497
ENSSSCT00000011221	ENSSSCT00000032519	ENSSSCT00000019177	ENSSSCT00000007114
ENSSSCT00000005509	ENSSSCT00000026725	ENSSSCT00000036669	ENSSSCT00000009213
ENSSSCT00000032824	ENSSSCT00000002631	ENSSSCT00000017253	ENSSSCT00000016185
ENSSSCT00000027035	ENSSSCT00000034302	ENSSSCT00000003979	ENSSSCT00000016805
ENSSSCT00000012622	ENSSSCT00000032625	ENSSSCT00000015152	ENSSSCT00000017659
ENSSSCT00000001808	ENSSSCT00000014904	ENSSSCT00000033123	ENSSSCT00000019063
ENSSSCT00000010798	ENSSSCT00000014780	ENSSSCT00000023832	ENSSSCT00000025379
ENSSSCT00000024579	ENSSSCT00000033387	ENSSSCT00000004855	ENSSSCT00000030265
ENSSSCT00000031775	ENSSSCT00000005049	ENSSSCT00000009065	ENSSSCT00000004191
ENSSSCT00000033398	ENSSSCT00000034370	ENSSSCT00000000318	ENSSSCT00000023180
ENSSSCT00000035523	ENSSSCT00000014644	ENSSSCT00000002826	ENSSSCT00000007034
ENSSSCT00000026389	ENSSSCT00000035035	ENSSSCT00000004115	ENSSSCT00000014114
ENSSSCT00000030575	ENSSSCT00000030870	ENSSSCT00000004126	ENSSSCT00000025228
ENSSSCT00000032938	ENSSSCT00000016469	ENSSSCT00000004788	ENSSSCT00000030402
ENSSSCT00000026098	ENSSSCT00000009921	ENSSSCT00000007892	ENSSSCT00000010224
ENSSSCT00000003769	ENSSSCT00000028175	ENSSSCT00000008141	ENSSSCT00000000197
ENSSSCT00000017383	ENSSSCT00000036404	ENSSSCT00000008754	ENSSSCT00000011467
ENSSSCT00000028354	ENSSSCT00000018851	ENSSSCT00000010448	ENSSSCT00000009778
ENSSSCT00000010090	ENSSSCT00000032308	ENSSSCT00000010658	ENSSSCT00000017458
ENSSSCT00000023078	ENSSSCT00000025091	ENSSSCT00000010731	ENSSSCT00000030583
ENSSSCT00000035975	ENSSSCT00000032604	ENSSSCT00000011136	ENSSSCT00000019090
ENSSSCT00000032566	ENSSSCT00000019209	ENSSSCT00000026243	ENSSSCT00000016987
ENSSSCT00000007646	ENSSSCT00000009987	ENSSSCT00000028730	ENSSSCT00000015707
ENSSSCT00000032964	ENSSSCT00000002203	ENSSSCT00000031666	ENSSSCT00000016018
ENSSSCT00000014746	ENSSSCT00000017658	ENSSSCT00000032386	ENSSSCT00000031518
ENSSSCT00000028075	ENSSSCT00000014245	ENSSSCT00000007217	ENSSSCT00000010933
ENSSSCT00000018726	ENSSSCT00000003744	ENSSSCT00000024773	ENSSSCT00000017347
ENSSSCT00000007539	ENSSSCT00000007498	ENSSSCT00000028845	ENSSSCT00000007380
ENSSSCT00000000849	ENSSSCT00000019516	ENSSSCT00000008697	ENSSSCT00000013742
ENSSSCT00000003853	ENSSSCT00000002843	ENSSSCT00000008467	ENSSSCT00000036371
ENSSSCT00000003987	ENSSSCT00000001742	ENSSSCT00000010889	ENSSSCT00000023575
ENSSSCT00000004557	ENSSSCT00000024553	ENSSSCT00000026042	ENSSSCT00000003751
ENSSSCT00000005096	ENSSSCT00000026467	ENSSSCT00000027223	ENSSSCT00000025382
ENSSSCT00000006481	ENSSSCT00000007561	ENSSSCT00000008877	ENSSSCT00000030177
ENSSSCT00000009533	ENSSSCT00000012549	ENSSSCT00000005354	ENSSSCT00000000589
ENSSSCT00000010255	ENSSSCT00000035640	ENSSSCT00000011299	ENSSSCT00000008501
ENSSSCT00000010539	ENSSSCT00000005610	ENSSSCT00000022837	ENSSSCT00000022586
ENSSSCT00000010823	ENSSSCT00000008823	ENSSSCT00000003970	ENSSSCT00000012603
ENSSSCT00000011965	ENSSSCT00000013688	ENSSSCT00000014853	ENSSSCT00000034420
ENSSSCT00000016786	ENSSSCT00000012484	ENSSSCT00000030785	ENSSSCT00000034068
ENSSSCT00000017744	ENSSSCT00000011893	ENSSSCT00000010754	ENSSSCT00000002174
ENSSSCT00000017823	ENSSSCT00000008893	ENSSSCT00000012733	ENSSSCT00000010817
ENSSSCT00000017896	ENSSSCT00000023300	ENSSSCT00000019034	ENSSSCT00000002010
ENSSSCT00000022571	ENSSSCT00000004955	ENSSSCT00000012370	ENSSSCT00000028158
ENSSSCT00000022832	ENSSSCT00000024413	ENSSSCT00000000586	ENSSSCT00000011136
ENSSSCT00000023762	ENSSSCT00000033881	ENSSSCT00000013688	ENSSSCT00000000586
ENSSSCT00000024097	ENSSSCT00000007409	ENSSSCT00000035296	ENSSSCT00000017913
ENSSSCT00000027635	ENSSSCT00000001751	ENSSSCT00000009671	ENSSSCT00000004059
ENSSSCT00000027870	ENSSSCT00000002526	ENSSSCT00000032406	ENSSSCT00000028237
ENSSSCT00000027891	ENSSSCT00000008622	ENSSSCT00000026422	ENSSSCT00000000258
ENSSSCT00000029151	ENSSSCT00000009743	ENSSSCT00000017913	ENSSSCT00000018038
ENSSSCT00000029444	ENSSSCT00000019074	ENSSSCT00000005257	ENSSSCT00000014040
ENSSSCT00000029741	ENSSSCT00000024428	ENSSSCT00000004485	ENSSSCT00000033322
ENSSSCT00000029948	ENSSSCT00000034369	ENSSSCT00000000068	ENSSSCT00000025299
ENSSSCT00000030612	ENSSSCT00000012816	ENSSSCT00000011760	ENSSSCT00000001964
ENSSSCT00000030740	ENSSSCT00000013185	ENSSSCT00000000828	ENSSSCT00000027402
ENSSSCT00000030905	ENSSSCT00000014306	ENSSSCT00000004059	ENSSSCT00000005909
ENSSSCT00000032308	ENSSSCT00000014705	ENSSSCT00000005558	ENSSSCT00000008846
ENSSSCT00000033625	ENSSSCT00000026934	ENSSSCT00000010388	ENSSSCT00000035818
ENSSSCT00000022878	ENSSSCT00000011653	ENSSSCT00000016658	ENSSSCT00000030806
ENSSSCT00000030105	ENSSSCT00000034420	ENSSSCT00000029011	ENSSSCT00000009249
ENSSSCT00000023697	ENSSSCT00000010105	ENSSSCT00000032415	ENSSSCT00000004659
ENSSSCT00000023476	ENSSSCT00000027791	ENSSSCT00000025742	ENSSSCT00000007786
ENSSSCT00000032857	ENSSSCT00000002014	ENSSSCT00000002962	ENSSSCT00000027847
ENSSSCT00000036461	ENSSSCT00000031945	ENSSSCT00000004778	ENSSSCT00000004159
ENSSSCT00000002046	ENSSSCT00000024859	ENSSSCT00000033989	ENSSSCT00000030264
ENSSSCT00000032637	ENSSSCT00000028536	ENSSSCT00000008876	ENSSSCT00000018860
ENSSSCT00000004169	ENSSSCT00000030034	ENSSSCT00000028225	ENSSSCT00000034238
ENSSSCT00000035888	ENSSSCT00000026688	ENSSSCT00000005466	ENSSSCT00000033787
ENSSSCT00000012668	ENSSSCT00000006419	ENSSSCT00000000529	ENSSSCT00000009350
ENSSSCT00000035163	ENSSSCT00000016707	ENSSSCT00000000459	ENSSSCT00000017999
ENSSSCT00000027642	ENSSSCT00000003853	ENSSSCT00000035907	ENSSSCT00000025191
ENSSSCT00000015906	ENSSSCT00000027481	ENSSSCT00000035413	ENSSSCT00000011650
ENSSSCT00000025711	ENSSSCT00000003570	ENSSSCT00000011111	ENSSSCT00000016226
ENSSSCT00000017177	ENSSSCT00000017027	ENSSSCT00000031163	ENSSSCT00000010408
ENSSSCT00000024763	ENSSSCT00000000264	ENSSSCT00000003246	ENSSSCT00000034427
ENSSSCT00000008363	ENSSSCT00000005877	ENSSSCT00000015030	ENSSSCT00000035914
ENSSSCT00000026431	ENSSSCT00000010953	ENSSSCT00000002203	ENSSSCT00000001727
ENSSSCT00000015205	ENSSSCT00000023231	ENSSSCT00000026388	ENSSSCT00000033098
ENSSSCT00000031754	ENSSSCT00000027099	ENSSSCT00000032853	ENSSSCT00000033944
ENSSSCT00000036190	ENSSSCT00000011908	ENSSSCT00000013187	ENSSSCT00000024429
ENSSSCT00000025582	ENSSSCT00000033266	ENSSSCT00000017362	ENSSSCT00000035535
ENSSSCT00000010234	ENSSSCT00000035087	ENSSSCT00000004802	ENSSSCT00000034881
ENSSSCT00000018255	ENSSSCT00000033886	ENSSSCT00000010845	ENSSSCT00000012771
ENSSSCT00000027099	ENSSSCT00000036667	ENSSSCT00000030333	ENSSSCT00000033167
ENSSSCT00000013875	ENSSSCT00000033518	ENSSSCT00000031474	ENSSSCT00000033391
ENSSSCT00000025330	ENSSSCT00000003809	ENSSSCT00000003449	ENSSSCT00000014805
ENSSSCT00000033262	ENSSSCT00000004221	ENSSSCT00000033312	ENSSSCT00000028906
ENSSSCT00000011285	ENSSSCT00000030574	ENSSSCT00000036398	ENSSSCT00000036571
ENSSSCT00000027481	ENSSSCT00000026313	ENSSSCT00000017521	ENSSSCT00000002681
ENSSSCT00000023236	ENSSSCT00000023577	ENSSSCT00000001961	ENSSSCT00000026612
ENSSSCT00000003983	ENSSSCT00000000402	ENSSSCT00000030547	ENSSSCT00000033700
ENSSSCT00000004255	ENSSSCT00000035872	ENSSSCT00000025148	ENSSSCT00000033151
ENSSSCT00000008354	ENSSSCT00000016413	ENSSSCT00000030084	ENSSSCT00000000169
ENSSSCT00000008361	ENSSSCT00000034480	ENSSSCT00000032604	ENSSSCT00000031259
ENSSSCT00000008876	ENSSSCT00000032637	ENSSSCT00000012622	ENSSSCT00000004744
ENSSSCT00000030886	ENSSSCT00000029737	ENSSSCT00000034668	ENSSSCT00000016718
ENSSSCT00000026108	ENSSSCT00000027158	ENSSSCT00000029838	ENSSSCT00000035139
ENSSSCT00000027868	ENSSSCT00000017865	ENSSSCT00000008856	ENSSSCT00000017974
ENSSSCT00000031277	ENSSSCT00000033595	ENSSSCT00000012632	ENSSSCT00000022639
ENSSSCT00000010414	ENSSSCT00000017840	ENSSSCT00000017177	ENSSSCT00000032060
ENSSSCT00000013350	ENSSSCT00000011905	ENSSSCT00000035202	ENSSSCT00000027946
ENSSSCT00000028659	ENSSSCT00000029631	ENSSSCT00000035760	ENSSSCT00000032644
ENSSSCT00000036577	ENSSSCT00000007420	ENSSSCT00000032655	ENSSSCT00000015711
ENSSSCT00000030851	ENSSSCT00000025402	ENSSSCT00000007358	ENSSSCT00000031537
ENSSSCT00000007478	ENSSSCT00000007953	ENSSSCT00000029587	ENSSSCT00000014840
ENSSSCT00000008003	ENSSSCT00000023756	ENSSSCT00000017719	ENSSSCT00000001806
ENSSSCT00000034827	ENSSSCT00000035574	ENSSSCT00000033784	ENSSSCT00000013930
ENSSSCT00000002810	ENSSSCT00000005313	ENSSSCT00000013875	ENSSSCT00000032131
ENSSSCT00000026489	ENSSSCT00000017719	ENSSSCT00000027494	ENSSSCT00000004245
ENSSSCT00000010878	ENSSSCT00000005202	ENSSSCT00000033252	ENSSSCT00000004535
ENSSSCT00000032834	ENSSSCT00000000669	ENSSSCT00000036384	ENSSSCT00000014082
ENSSSCT00000034567	ENSSSCT00000013211	ENSSSCT00000036008	ENSSSCT00000016873
ENSSSCT00000010372	ENSSSCT00000034038	ENSSSCT00000026279	ENSSSCT00000017203
ENSSSCT00000003754	ENSSSCT00000009896	ENSSSCT00000006271	ENSSSCT00000019256
ENSSSCT00000028184	ENSSSCT00000006901	ENSSSCT00000027046	ENSSSCT00000024437
ENSSSCT00000006172	ENSSSCT00000006877	ENSSSCT00000031754	ENSSSCT00000026925
ENSSSCT00000000586	ENSSSCT00000002548	ENSSSCT00000033133	ENSSSCT00000027315
ENSSSCT00000002652	ENSSSCT00000016779	ENSSSCT00000015788	ENSSSCT00000027398
ENSSSCT00000006142	ENSSSCT00000001535	ENSSSCT00000025374	ENSSSCT00000031712
ENSSSCT00000007013	ENSSSCT00000006206	ENSSSCT00000007441	ENSSSCT00000032529
ENSSSCT00000008965	ENSSSCT00000016440	ENSSSCT00000007522	ENSSSCT00000033427
ENSSSCT00000009946	ENSSSCT00000031531	ENSSSCT00000011495	ENSSSCT00000016327
ENSSSCT00000010645	ENSSSCT00000034651	ENSSSCT00000033270	ENSSSCT00000023697
ENSSSCT00000011062	ENSSSCT00000025582	ENSSSCT00000001586	ENSSSCT00000000823
ENSSSCT00000011273	ENSSSCT00000003459	ENSSSCT00000005168	ENSSSCT00000017158
ENSSSCT00000011366	ENSSSCT00000024905	ENSSSCT00000008329	ENSSSCT00000030796
ENSSSCT00000017951	ENSSSCT00000009808	ENSSSCT00000009189	ENSSSCT00000015325
ENSSSCT00000018543	ENSSSCT00000003369	ENSSSCT00000014367	ENSSSCT00000017126
ENSSSCT00000023882	ENSSSCT00000019498	ENSSSCT00000014935	ENSSSCT00000015712
ENSSSCT00000024348	ENSSSCT00000030583	ENSSSCT00000018509	ENSSSCT00000032722
ENSSSCT00000030310	ENSSSCT00000026166	ENSSSCT00000018748	ENSSSCT00000003972
ENSSSCT00000030361	ENSSSCT00000012333	ENSSSCT00000018961	ENSSSCT00000027987
ENSSSCT00000032087	ENSSSCT00000016699	ENSSSCT00000018984	ENSSSCT00000019450
ENSSSCT00000032462	ENSSSCT00000024359	ENSSSCT00000019439	ENSSSCT00000019484
ENSSSCT00000032588	ENSSSCT00000029493	ENSSSCT00000023199	ENSSSCT00000014183
ENSSSCT00000034236	ENSSSCT00000032178	ENSSSCT00000024053	ENSSSCT00000012750
ENSSSCT00000011573	ENSSSCT00000006919	ENSSSCT00000029508	ENSSSCT00000016247
ENSSSCT00000036648	ENSSSCT00000011903	ENSSSCT00000030142	ENSSSCT00000024097
ENSSSCT00000026003	ENSSSCT00000027284	ENSSSCT00000034045	ENSSSCT00000018072
ENSSSCT00000035664	ENSSSCT00000016786	ENSSSCT00000034472	ENSSSCT00000000295
ENSSSCT00000035844	ENSSSCT00000011765	ENSSSCT00000025671	ENSSSCT00000004488
ENSSSCT00000035418	ENSSSCT00000023575	ENSSSCT00000035431	ENSSSCT00000029642
ENSSSCT00000011872	ENSSSCT00000019093	ENSSSCT00000018101	ENSSSCT00000005504
ENSSSCT00000023828	ENSSSCT00000007141	ENSSSCT00000028843	ENSSSCT00000019112
ENSSSCT00000025191	ENSSSCT00000004565	ENSSSCT00000015543	ENSSSCT00000003227
ENSSSCT00000024754	ENSSSCT00000032215	ENSSSCT00000033380	ENSSSCT00000003426
ENSSSCT00000010651	ENSSSCT00000034623	ENSSSCT00000003358	ENSSSCT00000029252
ENSSSCT00000009048	ENSSSCT00000011751	ENSSSCT00000017858	ENSSSCT00000018050
ENSSSCT00000026950	ENSSSCT00000035296	ENSSSCT00000033290	ENSSSCT00000025113
ENSSSCT00000012891	ENSSSCT00000025146	ENSSSCT00000032865	ENSSSCT00000018920
ENSSSCT00000035087	ENSSSCT00000034238	ENSSSCT00000011255	ENSSSCT00000030072
ENSSSCT00000032755	ENSSSCT00000005079	ENSSSCT00000011482	ENSSSCT00000001814
ENSSSCT00000019201	ENSSSCT00000034376	ENSSSCT00000031218	ENSSSCT00000025679
ENSSSCT00000019569	ENSSSCT00000018885	ENSSSCT00000003033	ENSSSCT00000031344
ENSSSCT00000035753	ENSSSCT00000035711	ENSSSCT00000029365	ENSSSCT00000025616
ENSSSCT00000013411	ENSSSCT00000003766	ENSSSCT00000000649	ENSSSCT00000024189
ENSSSCT00000024159	ENSSSCT00000034864	ENSSSCT00000010255	ENSSSCT00000023994
ENSSSCT00000013440	ENSSSCT00000026199	ENSSSCT00000034506	ENSSSCT00000004565
ENSSSCT00000018837	ENSSSCT00000001808	ENSSSCT00000009887	ENSSSCT00000006538
ENSSSCT00000012789	ENSSSCT00000035790	ENSSSCT00000035058	ENSSSCT00000014057
ENSSSCT00000023226	ENSSSCT00000036080	ENSSSCT00000022904	ENSSSCT00000004688
ENSSSCT00000028000	ENSSSCT00000023078	ENSSSCT00000003338	ENSSSCT00000023550
ENSSSCT00000006347	ENSSSCT00000015611	ENSSSCT00000000654	ENSSSCT00000008167
ENSSSCT00000033926	ENSSSCT00000019117	ENSSSCT00000023791	ENSSSCT00000019208
ENSSSCT00000036664	ENSSSCT00000011572	ENSSSCT00000024819	ENSSSCT00000014464
ENSSSCT00000035666	ENSSSCT00000018451	ENSSSCT00000035104	ENSSSCT00000029314
ENSSSCT00000007594	ENSSSCT00000032095	ENSSSCT00000000229	ENSSSCT00000005023
ENSSSCT00000015545	ENSSSCT00000032834	ENSSSCT00000016264	ENSSSCT00000026755
ENSSSCT00000024093	ENSSSCT00000006494	ENSSSCT00000002014	ENSSSCT00000023506
ENSSSCT00000033329	ENSSSCT00000035114	ENSSSCT00000024859	ENSSSCT00000028354
ENSSSCT00000033605	ENSSSCT00000010601	ENSSSCT00000027099	ENSSSCT00000019390
ENSSSCT00000024173	ENSSSCT00000011923	ENSSSCT00000027284	ENSSSCT00000012313
ENSSSCT00000031060	ENSSSCT00000024418	ENSSSCT00000003844	ENSSSCT00000005079
ENSSSCT00000005565	ENSSSCT00000018658	ENSSSCT00000029123	ENSSSCT00000026738
ENSSSCT00000013857	ENSSSCT00000019652	ENSSSCT00000007955	ENSSSCT00000026003
ENSSSCT00000013299	ENSSSCT00000032696	ENSSSCT00000031918	ENSSSCT00000015517
ENSSSCT00000001780	ENSSSCT00000011789	ENSSSCT00000035512	ENSSSCT00000018836
ENSSSCT00000010512	ENSSSCT00000007226	ENSSSCT00000022262	ENSSSCT00000005715
ENSSSCT00000008782	ENSSSCT00000031019	ENSSSCT00000004343	ENSSSCT00000033924
ENSSSCT00000008893	ENSSSCT00000019284	ENSSSCT00000029275	ENSSSCT00000034387
ENSSSCT00000000828	ENSSSCT00000029500	ENSSSCT00000018649	ENSSSCT00000005202
ENSSSCT00000004403	ENSSSCT00000031862	ENSSSCT00000017951	ENSSSCT00000007712
ENSSSCT00000004668	ENSSSCT00000009671	ENSSSCT00000036482	ENSSSCT00000031323
ENSSSCT00000009481	ENSSSCT00000003472	ENSSSCT00000027915	ENSSSCT00000008408
ENSSSCT00000010052	ENSSSCT00000025131	ENSSSCT00000027763	ENSSSCT00000026344
ENSSSCT00000012274	ENSSSCT00000003751	ENSSSCT00000028237	ENSSSCT00000023828
ENSSSCT00000013017	ENSSSCT00000032406	ENSSSCT00000000258	ENSSSCT00000034768
ENSSSCT00000018920	ENSSSCT00000018188	ENSSSCT00000012313	ENSSSCT00000006702
ENSSSCT00000025322	ENSSSCT00000011630	ENSSSCT00000014138	ENSSSCT00000023941
ENSSSCT00000026388	ENSSSCT00000009663	ENSSSCT00000030286	ENSSSCT00000035640
ENSSSCT00000026535	ENSSSCT00000014255	ENSSSCT00000000666	ENSSSCT00000034769
ENSSSCT00000029224	ENSSSCT00000019021	ENSSSCT00000006753	ENSSSCT00000012070
ENSSSCT00000029872	ENSSSCT00000031155	ENSSSCT00000030692	ENSSSCT00000019176
ENSSSCT00000030264	ENSSSCT00000029437	ENSSSCT00000003899	ENSSSCT00000034676
ENSSSCT00000031155	ENSSSCT00000000880	ENSSSCT00000034073	ENSSSCT00000015355
ENSSSCT00000032290	ENSSSCT00000016247	ENSSSCT00000033367	ENSSSCT00000022831
ENSSSCT00000032765	ENSSSCT00000014196	ENSSSCT00000035083	ENSSSCT00000035953
ENSSSCT00000033277	ENSSSCT00000026567	ENSSSCT00000010387	ENSSSCT00000029998
ENSSSCT00000036482	ENSSSCT00000009865	ENSSSCT00000013486	ENSSSCT00000024175
ENSSSCT00000017247	ENSSSCT00000003115	ENSSSCT00000032980	ENSSSCT00000026789
ENSSSCT00000011347	ENSSSCT00000005723	ENSSSCT00000036689	ENSSSCT00000022361
ENSSSCT00000033892	ENSSSCT00000032978	ENSSSCT00000008786	ENSSSCT00000034179
ENSSSCT00000029333	ENSSSCT00000008124	ENSSSCT00000001806	ENSSSCT00000033863
ENSSSCT00000019543	ENSSSCT00000025160	ENSSSCT00000013411	ENSSSCT00000018543
ENSSSCT00000022686	ENSSSCT00000006005	ENSSSCT00000026564	ENSSSCT00000003037
ENSSSCT00000027365	ENSSSCT00000022299	ENSSSCT00000031019	ENSSSCT00000004360
ENSSSCT00000036320	ENSSSCT00000035167	ENSSSCT00000013417	ENSSSCT00000033874
ENSSSCT00000023928	ENSSSCT00000032838	ENSSSCT00000024707	ENSSSCT00000011395
ENSSSCT00000017058	ENSSSCT00000026875	ENSSSCT00000010065	ENSSSCT00000002256
ENSSSCT00000027646	ENSSSCT00000030547	ENSSSCT00000033065	ENSSSCT00000032308
ENSSSCT00000035574	ENSSSCT00000027431	ENSSSCT00000018726	ENSSSCT00000010707
ENSSSCT00000000524	ENSSSCT00000005583	ENSSSCT00000003416	ENSSSCT00000022279
ENSSSCT00000005108	ENSSSCT00000009691	ENSSSCT00000034155	ENSSSCT00000033564
ENSSSCT00000001720	ENSSSCT00000034971	ENSSSCT00000015154	ENSSSCT00000035730
ENSSSCT00000010024	ENSSSCT00000013692	ENSSSCT00000035282	ENSSSCT00000011366
ENSSSCT00000001674	ENSSSCT00000001812	ENSSSCT00000032746	ENSSSCT00000014070
ENSSSCT00000026339	ENSSSCT00000008459	ENSSSCT00000032259	ENSSSCT00000034848
ENSSSCT00000032629	ENSSSCT00000008710	ENSSSCT00000005925	ENSSSCT00000034075
ENSSSCT00000012643	ENSSSCT00000029636	ENSSSCT00000001561	ENSSSCT00000033881
ENSSSCT00000035131	ENSSSCT00000010831	ENSSSCT00000032413	ENSSSCT00000027433
ENSSSCT00000035857	ENSSSCT00000018496	ENSSSCT00000034153	ENSSSCT00000035430
ENSSSCT00000035198	ENSSSCT00000001923	ENSSSCT00000016177	ENSSSCT00000026974
ENSSSCT00000036362	ENSSSCT00000001632	ENSSSCT00000029606	ENSSSCT00000015225
ENSSSCT00000014674	ENSSSCT00000019338	ENSSSCT00000035319	ENSSSCT00000025896
ENSSSCT00000033493	ENSSSCT00000003036	ENSSSCT00000015663	ENSSSCT00000004600
ENSSSCT00000034282	ENSSSCT00000017107	ENSSSCT00000013982	ENSSSCT00000033663
ENSSSCT00000012746	ENSSSCT00000005748	ENSSSCT00000035367	ENSSSCT00000003246
ENSSSCT00000007977	ENSSSCT00000036196	ENSSSCT00000007561	ENSSSCT00000027168
ENSSSCT00000018665	ENSSSCT00000017888	ENSSSCT00000023407	ENSSSCT00000003032
ENSSSCT00000016257	ENSSSCT00000023961	ENSSSCT00000011693	ENSSSCT00000008219
ENSSSCT00000015377	ENSSSCT00000008123	ENSSSCT00000033682	ENSSSCT00000013280
ENSSSCT00000015724	ENSSSCT00000016193	ENSSSCT00000000843	ENSSSCT00000013668
ENSSSCT00000036473	ENSSSCT00000034408	ENSSSCT00000026699	ENSSSCT00000016765
ENSSSCT00000023386	ENSSSCT00000035975	ENSSSCT00000034775	ENSSSCT00000018152
ENSSSCT00000017091	ENSSSCT00000035008	ENSSSCT00000034383	ENSSSCT00000024195
ENSSSCT00000018526	ENSSSCT00000033326	ENSSSCT00000030879	ENSSSCT00000033224
ENSSSCT00000028664	ENSSSCT00000035535	ENSSSCT00000010617	ENSSSCT00000008736
ENSSSCT00000004159	ENSSSCT00000030105	ENSSSCT00000033198	ENSSSCT00000032738
ENSSSCT00000035519	ENSSSCT00000012975	ENSSSCT00000032814	ENSSSCT00000008255
ENSSSCT00000002047	ENSSSCT00000017224	ENSSSCT00000003685	ENSSSCT00000013972
ENSSSCT00000003033	ENSSSCT00000005075	ENSSSCT00000027181	ENSSSCT00000029429
ENSSSCT00000003162	ENSSSCT00000001007	ENSSSCT00000024244	ENSSSCT00000022656
ENSSSCT00000004768	ENSSSCT00000025196	ENSSSCT00000023810	ENSSSCT00000026665
ENSSSCT00000005257	ENSSSCT00000014591	ENSSSCT00000009793	ENSSSCT00000014619
ENSSSCT00000006185	ENSSSCT00000011222	ENSSSCT00000003610	ENSSSCT00000017823
ENSSSCT00000006270	ENSSSCT00000031252	ENSSSCT00000012204	ENSSSCT00000015911
ENSSSCT00000006892	ENSSSCT00000002719	ENSSSCT00000012214	ENSSSCT00000023657
ENSSSCT00000007283	ENSSSCT00000003844	ENSSSCT00000014291	ENSSSCT00000029294
ENSSSCT00000009359	ENSSSCT00000030357	ENSSSCT00000016769	ENSSSCT00000016629
ENSSSCT00000011211	ENSSSCT00000005362	ENSSSCT00000005140	ENSSSCT00000004858
ENSSSCT00000011562	ENSSSCT00000023432	ENSSSCT00000012824	ENSSSCT00000004807
ENSSSCT00000012032	ENSSSCT00000016251	ENSSSCT00000016954	ENSSSCT00000029719
ENSSSCT00000012662	ENSSSCT00000028654	ENSSSCT00000023928	ENSSSCT00000007844
ENSSSCT00000014672	ENSSSCT00000019440	ENSSSCT00000030563	ENSSSCT00000035025
ENSSSCT00000015132	ENSSSCT00000029123	ENSSSCT00000035640	ENSSSCT00000004596
ENSSSCT00000015543	ENSSSCT00000035484	ENSSSCT00000036470	ENSSSCT00000032213
ENSSSCT00000016938	ENSSSCT00000006713	ENSSSCT00000032768	ENSSSCT00000029479
ENSSSCT00000017459	ENSSSCT00000014793	ENSSSCT00000025532	ENSSSCT00000032978
ENSSSCT00000019484	ENSSSCT00000008932	ENSSSCT00000000811	ENSSSCT00000029444
ENSSSCT00000023300	ENSSSCT00000029088	ENSSSCT00000011834	ENSSSCT00000024246
ENSSSCT00000024407	ENSSSCT00000015914	ENSSSCT00000033715	ENSSSCT00000014263
ENSSSCT00000024521	ENSSSCT00000036398	ENSSSCT00000001619	ENSSSCT00000011047
[truncated: 8,734 more rows]
