# Supplementary material for: Circular RNA CircEZH2 Suppresses Transmissible Gastroenteritis Coronavirus-induced Opening of Mitochondrial Permeability Transition Pore via Targeting MiR-22 in IPEC-J2
Source: Int J Biol Sci. 2019 Jul 25;15(10):2051–64. doi: 10.7150/ijbs.36532 (PMC6775298; doi:10.7150/ijbs.36532)
Supplement: Supplementary file 3 — Table S2. [file ijbsv15p2051s3.xlsx]

## Sheet: 47271546952423
Table S2 The target genes of miR-22 in all samples
miRNA	ID	Symble
mir-22-x	ENSSSCT00000011154	ABCB10
mir-22-x	ENSSSCT00000002276	ACIN1
mir-22-x	ENSSSCT00000013759	ACSL4
mir-22-x	ENSSSCT00000005076	ADAM10-201
mir-22-x	ENSSSCT00000032619	ADAM10-202
mir-22-x	ENSSSCT00000022401	ADM2
mir-22-x	ENSSSCT00000016735	ANKMY2
mir-22-x	ENSSSCT00000028188	ANKRD17
mir-22-x	ENSSSCT00000009593	ARAP2
mir-22-x	ENSSSCT00000036124	ARG2
mir-22-x	ENSSSCT00000007121	ARHGEF2
mir-22-x	ENSSSCT00000011185	ARID5B
mir-22-x	ENSSSCT00000017279	ARL6IP6
mir-22-x	ENSSSCT00000033291	ATG4A
mir-22-x	ENSSSCT00000007826	ATRN
mir-22-x	ENSSSCT00000011516	AVPI1
mir-22-x	ENSSSCT00000030536	B3GNT5
mir-22-x	ENSSSCT00000010590	BNIP3L
mir-22-x	ENSSSCT00000033779	BST1
mir-22-x	ENSSSCT00000011555	BTRC
mir-22-x	ENSSSCT00000029316	C16orf72
mir-22-x	ENSSSCT00000006737	C8orf59
mir-22-x	ENSSSCT00000002938	CBFA2T3
mir-22-x	ENSSSCT00000029998	CCSAP
mir-22-x	ENSSSCT00000000709	CD69
mir-22-x	ENSSSCT00000019230	ENSSSCT00000019230
mir-22-x	ENSSSCT00000033168	CLTC-201
mir-22-x	ENSSSCT00000009676	CHIC2
mir-22-x	ENSSSCT00000013630	CHM
mir-22-x	ENSSSCT00000014001	CLIC2
mir-22-x	ENSSSCT00000029106	CMTM6
mir-22-x	ENSSSCT00000024273	COLEC11
mir-22-x	ENSSSCT00000005915	CORO2A
mir-22-x	ENSSSCT00000009707	CTSO
mir-22-x	ENSSSCT00000028601	CUL4B-203
mir-22-x	ENSSSCT00000035259	CUL4B-204
mir-22-x	ENSSSCT00000022686	CYP2C42
mir-22-x	ENSSSCT00000009666	DCUN1D4
mir-22-x	ENSSSCT00000024730	DDX52
mir-22-x	ENSSSCT00000024435	DENND5B
mir-22-x	ENSSSCT00000027275	DERL1
mir-22-x	ENSSSCT00000026296	DHRS9
mir-22-x	ENSSSCT00000004213	DNAJC6
mir-22-x	ENSSSCT00000030054	DNM1L
mir-22-x	ENSSSCT00000018501	DUSP1
mir-22-x	ENSSSCT00000029109	EAF1
mir-22-x	ENSSSCT00000004960	EEF1A1
mir-22-x	ENSSSCT00000013303	EIF1AX
mir-22-x	ENSSSCT00000023729	ELF2
mir-22-x	ENSSSCT00000027848	ELK3
mir-22-x	ENSSSCT00000016326	ENDOD1
mir-22-x	ENSSSCT00000002731	ENSSSCT00000002731
mir-22-x	ENSSSCT00000003015	ENSSSCT00000003015
mir-22-x	ENSSSCT00000014628	ENSSSCT00000014628
mir-22-x	ENSSSCT00000015747	ENSSSCT00000015747
mir-22-x	ENSSSCT00000016630	ENSSSCT00000016630
mir-22-x	ENSSSCT00000023904	ENSSSCT00000023904
mir-22-x	ENSSSCT00000024764	ENSSSCT00000024764
mir-22-x	ENSSSCT00000025455	ENSSSCT00000025455
mir-22-x	ENSSSCT00000026026	ENSSSCT00000026026
mir-22-x	ENSSSCT00000028158	ENSSSCT00000028158
mir-22-x	ENSSSCT00000028364	ENSSSCT00000028364
mir-22-x	ENSSSCT00000029256	ENSSSCT00000029256
mir-22-x	ENSSSCT00000030538	ENSSSCT00000030538
mir-22-x	ENSSSCT00000008636	ERCC4
mir-22-x	ENSSSCT00000027504	F3
mir-22-x	ENSSSCT00000009611	FAM114A1
mir-22-x	ENSSSCT00000015491	FAM174A
mir-22-x	ENSSSCT00000016789	FAM185A
mir-22-x	ENSSSCT00000005783	FAM189A2
mir-22-x	ENSSSCT00000032385	FBXO42
mir-22-x	ENSSSCT00000024923	FKBP14
mir-22-x	ENSSSCT00000005970	FKTN
mir-22-x	ENSSSCT00000009659	FRYL
mir-22-x	ENSSSCT00000016205	GDPD5
mir-22-x	ENSSSCT00000002774	GLRX5
mir-22-x	ENSSSCT00000029733	GNG2
mir-22-x	ENSSSCT00000012852	GOLIM4
mir-22-x	ENSSSCT00000002680	GTF2A1
mir-22-x	ENSSSCT00000011203	HERC4
mir-22-x	ENSSSCT00000009047	HK2
mir-22-x	ENSSSCT00000010221	HMGB1
mir-22-x	ENSSSCT00000017400	HOXD13
mir-22-x	ENSSSCT00000034495	IFIT1
mir-22-x	ENSSSCT00000023544	IL-6
mir-22-x	ENSSSCT00000026687	KLF3
mir-22-x	ENSSSCT00000030501	KPNA3
mir-22-x	ENSSSCT00000018994	KRT19
mir-22-x	ENSSSCT00000028376	LAMP2
mir-22-x	ENSSSCT00000025624	LNPK
mir-22-x	ENSSSCT00000006849	LYN
mir-22-x	ENSSSCT00000030086	MAP3K2
mir-22-x	ENSSSCT00000015569	MARCH 8
mir-22-x	ENSSSCT00000011387	MARCH3
mir-22-x	ENSSSCT00000006055	MEGF9
mir-22-x	ENSSSCT00000018111	MET
mir-22-x	ENSSSCT00000009941	MFSD8
mir-22-x	ENSSSCT00000011420	MINPP1
mir-22-x	ENSSSCT00000013270	MOSPD2
mir-22-x	ENSSSCT00000024573	MRPL50
mir-22-x	ENSSSCT00000004948	MYO6
mir-22-x	ENSSSCT00000017487	NABP1
mir-22-x	ENSSSCT00000023429	NCOA4
mir-22-x	ENSSSCT00000007349	NOTCH2
mir-22-x	ENSSSCT00000006586	NOV
mir-22-x	ENSSSCT00000025072	NR1D2
mir-22-x	ENSSSCT00000035653	NT5DC1
mir-22-x	ENSSSCT00000027862	OARD1
mir-22-x	ENSSSCT00000002741	OTUB2
mir-22-x	ENSSSCT00000007300	OTUD7B
mir-22-x	ENSSSCT00000017966	PARP12
mir-22-x	ENSSSCT00000018386	PARP8
mir-22-x	ENSSSCT00000022684	PDHB
mir-22-x	ENSSSCT00000030247	PEX19
mir-22-x	ENSSSCT00000007262	PIP5K1A
mir-22-x	ENSSSCT00000028767	PIP5K1B
mir-22-x	ENSSSCT00000011471	PLCE1
mir-22-x	ENSSSCT00000009146	PNO1
mir-22-x	ENSSSCT00000007700	POLB
mir-22-x	ENSSSCT00000007767	POLR3F
mir-22-x	ENSSSCT00000008252	PRELID3B
mir-22-x	ENSSSCT00000016863	PRRC2C
mir-22-x	ENSSSCT00000001960	PSMA4
mir-22-x	ENSSSCT00000003279	PSMD8
mir-22-x	ENSSSCT00000017143	PTPN4
mir-22-x	ENSSSCT00000031603	RAB42
mir-22-x	ENSSSCT00000027193	RASSF2
mir-22-x	ENSSSCT00000030692	RASSF4
mir-22-x	ENSSSCT00000032106	RBM25
mir-22-x	ENSSSCT00000016688	RBM48
mir-22-x	ENSSSCT00000032163	RBM7
mir-22-x	ENSSSCT00000024663	REEP5
mir-22-x	ENSSSCT00000008958	REV1
mir-22-x	ENSSSCT00000000802	RHNO1
mir-22-x	ENSSSCT00000005740	RIC1
mir-22-x	ENSSSCT00000001117	RIOK1
mir-22-x	ENSSSCT00000004520	RMND1
mir-22-x	ENSSSCT00000025140	RSBN1
mir-22-x	ENSSSCT00000023043	RUNX2
mir-22-x	ENSSSCT00000029460	RWDD2A
mir-22-x	ENSSSCT00000023622	SAMHD1
mir-22-x	ENSSSCT00000035644	2019-09-06
mir-22-x	ENSSSCT00000027635	SERTAD4
mir-22-x	ENSSSCT00000018425	SETD9
mir-22-x	ENSSSCT00000023888	SGPP2
mir-22-x	ENSSSCT00000010777	SH2B3
mir-22-x	ENSSSCT00000018330	SKP2
mir-22-x	ENSSSCT00000019509	SLC16A13
mir-22-x	ENSSSCT00000017193	SLC25A4
mir-22-x	ENSSSCT00000015512	SLC25A46
mir-22-x	ENSSSCT00000036284	SMAD5
mir-22-x	ENSSSCT00000000064	SNU13-201
mir-22-x	ENSSSCT00000023171	SNU13-202?
mir-22-x	ENSSSCT00000029645	SNX13
mir-22-x	ENSSSCT00000009238	SOCS5
mir-22-x	ENSSSCT00000005258	SPINT1
mir-22-x	ENSSSCT00000005284	SRP14
mir-22-x	ENSSSCT00000009744	SRP72
mir-22-x	ENSSSCT00000025710	SRSF2
mir-22-x	ENSSSCT00000012756	STAG1
mir-22-x	ENSSSCT00000024697	SYNJ2BP
mir-22-x	ENSSSCT00000004545	TAB2
mir-22-x	ENSSSCT00000025950	TBC1D14
mir-22-x	ENSSSCT00000022658	TBCEL
mir-22-x	ENSSSCT00000027937	TCP11L2
mir-22-x	ENSSSCT00000024527	THUMPD1
mir-22-x	ENSSSCT00000024863	TMEM107
mir-22-x	ENSSSCT00000009364	TMEM214
mir-22-x	ENSSSCT00000031592	TMEM222
mir-22-x	ENSSSCT00000005579	TMEM260
mir-22-x	ENSSSCT00000023522	TMEM47
mir-22-x	ENSSSCT00000002389	TMEM55B
mir-22-x	ENSSSCT00000005390	TMX3
mir-22-x	ENSSSCT00000006750	TPD52
mir-22-x	ENSSSCT00000024639	TRAT1
mir-22-x	ENSSSCT00000008870	TTL
mir-22-x	ENSSSCT00000007319	TXNIP
mir-22-x	ENSSSCT00000016502	UBASH3B
mir-22-x	ENSSSCT00000016461	UBE4A
mir-22-x	ENSSSCT00000035940	ULK2
mir-22-x	ENSSSCT00000005843	UNC13B
mir-22-x	ENSSSCT00000027240	UNC5CL
mir-22-x	ENSSSCT00000013397	USP9X
mir-22-x	ENSSSCT00000002656	VASH1
mir-22-x	ENSSSCT00000005763	VLDLR
mir-22-x	ENSSSCT00000010766	VPS29
mir-22-x	ENSSSCT00000011871	WDR26
mir-22-x	ENSSSCT00000009326	XDH
mir-22-x	ENSSSCT00000005908	XPA
mir-22-x	ENSSSCT00000016926	XPR1
mir-22-x	ENSSSCT00000012784	XRN1
mir-22-x	ENSSSCT00000000680	YBX3-202?
mir-22-x	ENSSSCT00000027246	YBX3-201
mir-22-x	ENSSSCT00000023030	ZBTB20
mir-22-x	ENSSSCT00000024936	ZFP30
mir-22-x	ENSSSCT00000028898	ZMIZ2
mir-22-x	ENSSSCT00000001859	ZNF318
