# Supplementary material for: Circular RNA CircEZH2 Suppresses Transmissible Gastroenteritis Coronavirus-induced Opening of Mitochondrial Permeability Transition Pore via Targeting MiR-22 in IPEC-J2
Source: Int J Biol Sci. 2019 Jul 25;15(10):2051–64. doi: 10.7150/ijbs.36532 (PMC6775298; doi:10.7150/ijbs.36532)
Supplement: Supplementary file 4 — Table S3. [file ijbsv15p2051s4.xlsx]

## Sheet: Sheet1
Sequence for probe/mimics/ inhibitors/siRNAs
Gene	Sequence
circEZH2 probe	GCCCATGATTATTGATGTAGGAAGCAGTC
miR-22 probe	AAACCCAGCAGACAATGTAGCT
miR-22 mimics sense strand	AGUUCUUCAGUGGCAAGCUUUAUU
miR-22 mimics antisense strand	UAAAGCUUGCCACUGAAGAACUUU
miRNA mimics con sense strand	UUCUCCGAACGUGUCACGUTT
miRNA mimics antisense strand	ACGUGACACGUUCGGAGAATT
miR-22 inhibitors	AAUAAAGCUUGCCACUGAAGAACU
miR-22 inhibitors con	UCUACUCUUUCUAGGAGGUUGUGA
si-circEZH2	GCU UCC UAC AUC AAU AAU CTT
si-HK2	GCA GAA GGU UGA CCA GUA UTT
si-IL-6	GGA GAU GUG UGA GAA GUA UTT
NC siRNA	UAAAGCUUGCCACUGAAGAACUUU
