# Supplementary material for: Circular RNA CircEZH2 Suppresses Transmissible Gastroenteritis Coronavirus-induced Opening of Mitochondrial Permeability Transition Pore via Targeting MiR-22 in IPEC-J2
Source: Int J Biol Sci. 2019 Jul 25;15(10):2051–64. doi: 10.7150/ijbs.36532 (PMC6775298; doi:10.7150/ijbs.36532)
Supplement: Supplementary file 5 — Table S4. [file ijbsv15p2051s5.xlsx]

## Sheet: Sheet1
Primers designed for qRT-PCR and PCR
Gene	Primer
circEZH2-Q-Forward primer	CAAACATAGATGGACCAAATGCC
circEZH2-Q-Reverse primer	TACTCTTCACTTCGTCAGCTCGC
miR-22-x-Q-RT	GTCGTATCCAGTGCAGGGTCCGAGGTATTCGCACTGGATACGACAATAAAGC
miR-22-x-Q-Forward primer	GCGGGCAGTTCTTCAGTGGC
TY-Q-Reverse primer	GTGCAGGGTCCGAGGT
U6-Q-Forward primer	CTCGCTTCGGCAGCACA
U6-Q-Reverse primer	AACGCTTCACGAATTTGCGT
HK2-Q-Forward primer	CGGATGGGACAGAACACGGAG
HK2-Q-Reverse primer	CGTGCCCACAATGAGACCGAT
IL-6-Q-Forward primer	CAGTCCAGTCGCCTTCTCCCT
IL-6-Q-Reverse primer	CTCCTGATTGAACCCAGATTG
β-Actin-Q-Forward primer	GGACTTCGAGCAGGAGATGG
β-Actin-Q-Reverse primer	AGGAAGGAGGGCTGGAAGAG
WT HK2-psicheck2-Forward primer	ATTGCGGCCGCGAAGGACCTGGCTCCAAAAT
WT HK2-psicheck2-Reverse primer	CGGCTCGAGGTTTATCTCAGCGGGCCAAG
WT PRELID3B-psicheck2-Forward primer	ATTGCGGCCGCTGTTGCCTTCCTTGGATCTG
WT PRELID3B-psicheck2-Reverse primer	CGGCTCGAGTGCAACTGTTCCAGGTATCA
WT MRPL50-psicheck2-Forward primer	ATTGCGGCCGCAAGTGTCTGGAGTCCTGGAA
WT MRPL50-psicheck2-Reverse primer	CGGCTCGAGCCAGGGATGTCCTCTAGTTGT
WT ELK3-psicheck2-Forward primer	ATTGCGGCCGCCTAAAGACTCATTAACTGAGGAAAC
WT ELK3-psicheck2-Reverse primer	CGGCTCGAGATTGTAAACAGCTAGGAGGCTAG
WT PDHB-psicheck2-Forward primer	ATTGCGGCCGCAATGCTTTCTGGATTGTCTTGTT
WT PDHB-psicheck2-Reverse primer	CGGCTCGAGGAGTTGGTGGACAAGTTCCT
WT NCOA4-psicheck2-Forward primer	ATTGCGGCCGCATAATCGAGGTGTGTTGATGTGT
WT NCOA4-psicheck2-Reverse primer	CGGCTCGAGGCGTTGTACTTTAGAGGTATAGGT
WT SNX13-psicheck2-Forward primer	ATTGCGGCCGCGTGTTCTGAATAGTTGCTGAAAG
WT SNX13-psicheck2-Reverse primer	CGGCTCGAGTAGGCACACAGTTGACACTTACT
WT BNIP3L-psicheck2-Forward primer	ATTGCGGCCGCCTAAAGACTCATTAACTGAGGAAAC
WT BNIP3L-psicheck2-Reverse primer	CGGCTCGAGATTGTAAACAGCTAGGAGGCTAG
WT SYNJ2BP-psicheck2-Forward primer	ATTGCGGCCGCTTATTTATGTTAGTAGGACCGCC
WT SYNJ2BP-psicheck2-Reverse primer	CGGCTCGAGCTTAGAGTTCTTTCACTGGGTTG
WT ACSL4-psicheck2-Forward primer	ATTGCGGCCGCAGAAACAGAATAGTGTCTCCAAG
WT ACSL4-psicheck2-Reverse primer	CGGCTCGAGCGATACCAAGATTATACAAAGCC
WT SLC25A4-psicheck2-Forward primer	ATTGCGGCCGCTGTAATTAAAACTCAAGTTCCTTGG
WT SLC25A4-psicheck2-Reverse primer	CGGCTCGAGGAGAACATGCATTAAGTGGTCTTTA
WT GLRX5-psicheck2-Forward primer	ATTGCGGCCGCTACGATTTGGGTGTCCCTCTTCA
WT GLRX5-psicheck2-Reverse primer	CGGCTCGAGGCACGGTATCCCTGGATTGGTTT
WT ABCB10-psicheck2-Forward primer	ATTGCGGCCGCTAAGAGCCCGTTACTCTCCTGAA
WT ABCB10-psicheck2-Reverse primer	CGGCTCGAGAGACACAATTGAACATCTTGCAT
WT SLC25A46-psicheck2-Forward primer	ATTGCGGCCGCGTTCCATAGTCCCAGTGGTCCTC
WT SLC25A46-psicheck2-Reverse primer	CGGCTCGAGCAAAAAATCGAGTGTCAAAGTTGTG
WT RMND1-psicheck2-Forward primer	ATTGCGGCCGCTGACCGAAGGCGAAGTGTCATTGCA
WT RMND1-psicheck2-Reverse primer	CGGCTCGAGTGCCAAGTTCTTCATAATTTTTATT
Mut HK2-psicheck2-Forward primer	AAAGAGGGGAAATCAGAGGACGGTATCCCAGCTTCTGGGGGTCTACCGC
Mut HK2-psicheck2-Reverse primer	GCGGTAGACCCCCAGAAGCTGGGATACCGTCCTCTGATTTCCCCTCTTT
WT IL-6-psicheck2-Forward primer	ATTGCGGCCGCCTGGGGCACCTGAGATTGA
WT IL-6-psicheck2-Reverse primer	CGGCTCGAGCCTCCTGTTTGTGTTCCAGG
Mut IL-6-psicheck2-Forward primer	CACTGGGCACATAACTTATGTTGTTCTCTATAAGGGAATAAAAGTATGAGCGTTAGGACA
Mut IL-6-psicheck2-Reverse primer	TGTCCTAACGCTCATACTTTTATTCCCTTATAGAGAACAACATAAGTTATGTGCCCAGTG
